# Supplementary material for: Insights into the genomic evolution and the alkali tolerance mechanisms of Agaricus sinodeliciosus by comparative genomic and transcriptomic analyses
Source: Microb Genom. 2023 Mar 8;9(3):mgen000928. doi: 10.1099/mgen.0.000928 (PMC10132060; doi:10.1099/mgen.0.000928)
Supplement: Supplementary material 1 [file mgen-9-928-s001.xlsx]

## Sheet: Sheet1
Table S3 The content of the expanded families in A. sinodeliciosus.
Family Groups	Pfam hmm id	Pfam hmm name	GO	KEGG
OG0000431[+3*]	PF00026.23	Asp
OG0010687[+1*]	PF00032.17	Cytochrom_B_C	GO:0016020	K00412
OG0000000[+27]	PF00067.22	p450	GO:0020037,GO:0055114
OG0008945[+2*]	PF00067.22	p450	GO:0020037,GO:0055114
OG0004664[+1]	PF00069.25	Pkinase	GO:0005524,GO:0006468
OG0005821[+1]	PF00076.22	RRM_1	GO:0003676
OG0005822[+1]	PF00076.22	RRM_1	GO:0003676	K14325
OG0006339[+1]	PF00106.25	adh_short	GO:0055114
OG0002099[+1*]	PF00135.28	COesterase
OG0003644[+1]	PF00176.23	SNF2_N	GO:0005524	K15192
OG0007249[+1*]	PF00240.23	ubiquitin	GO:0005515	K11885
OG0000127[+1*]	PF00385.24	Chromo
OG0003783[+1]	PF00400.32	WD40	GO:0005515	K14556
OG0005329[+1]	PF00411.19	Ribosomal_S11	GO:0006412,GO:0005840	K02948
OG0001142[+1*]	PF00501.28	AMP-binding		K01904
OG0001206[+2*]	PF00501.28	AMP-binding
OG0005679[+1]	PF00638.18	Ran_BP1	GO:0046907	K15306
OG0015471[+1*]	PF00652.22	Ricin_B_lectin
OG0001895[+1]	PF00730.25	HhH-GPD	GO:0006284	K10773
OG0000450[+1*]	PF00732.19	GMC_oxred_N	GO:0055114	K17066
OG0003164[+1]	PF00733.21	Asn_synthase	GO:0006529	K01953
OG0000118[+1]	PF00743.19	FMO-like	GO:0050661,GO:0055114
OG0007077[+1]	PF00795.22	CN_hydrolase	GO:0006807	K01501
OG0008594[+1*]	PF00891.18	Methyltransf_2	GO:0008171
OG0002288[+1]	PF00955.21	HCO3_cotransp	GO:0006820
OG0003733[+1]	PF01105.24	EMP24_GP25L		K20347
OG0000005[+14*]	PF01185.18	Hydrophobin	GO:0009277
OG0000368[+1]	PF01612.20	DNA_pol_A_exo1	GO:0003676,GO:0008408
OG0009922[+1*]	PF01636.23	APH
OG0004630[+1]	PF01641.18	SelR	GO:0055114
OG0001676[+1]	PF02128.15	Peptidase_M36	GO:0004222,GO:0005615	K01417
OG0007521[+1*]	PF02567.16	PhzC-PhzF	GO:0003824,GO:0009058
OG0001805[+1]	PF02889.16	Sec63		K12854
OG0008937[+1*]	PF03732.17	Retrotrans_gag
OG0015502[+3*]	PF03732.17	Retrotrans_gag
OG0000913[+1]	PF04145.15	Ctr	GO:0035434,GO:0016021	K14686
OG0005502[+1]	PF05365.12	UCR_UQCRX_QCR9	GO:0005743	K00419
OG0000004[+29*]	PF05729.12	NACHT
OG0008947[+11*]	PF05729.12	NACHT
OG0004029[+1]	PF06026.14	Rib_5-P_isom_A	GO:0004751	K01807
OG0000598[+1*]	PF07350.12	DUF1479
OG0000721[+1*]	PF07690.16	MFS_1	GO:0055085
OG0000003[+5]	PF07714.17	Pkinase_Tyr	GO:0006468	K08896
OG0000150[+1]	PF07727.14	RVT_2
OG0001677[+1]	PF07741.13	BRF1
OG0000708[+1*]	PF08240.12	ADH_N	GO:0055114	K13953
OG0001791[+1]	PF08737.10	Rgp1		K20477
OG0003861[+1]	PF09325.10	Vps5		K17917
OG0005174[+1*]	PF09423.10	PhoD		K01113
OG0005046[+2]	PF10312.9	Cactin_mid
OG0003471[+2]	PF10431.9	ClpB_D2-small
OG0005589[+1]	PF10644.9	Misat_Tub_SegII
OG0001341[+1*]	PF11702.8	DUF3295
OG0002103[+1]	PF12697.7	Abhydrolase_6
OG0000013[+3*]	PF12770.7	CHAT
OG0001833[+1]	PF12922.7	Cnd1_N		K06677
OG0000002[+14]	PF12937.7	F-box-like	GO:0005515
OG0013848[+1*]	PF12937.7	F-box-like	GO:0005515
OG0018493[+1*]	PF12937.7	F-box-like	GO:0005515
OG0000583[+1*]	PF13087.6	AAA_12		K18422
OG0000693[+1*]	PF13181.6	TPR_8	GO:0005515
OG0000904[+1*]	PF13472.6	Lipase_GDSL_2
OG0001859[+1]	PF13476.6	AAA_23
OG0006735[+1*]	PF13561.6	adh_short_C2
OG0000185[+2*]	PF13738.6	Pyr_redox_3
OG0007676[+11*]	PF14223.6	Retrotran_gag_2
OG0011878[+2*]	PF14223.6	Retrotran_gag_2
OG0012715[+5*]	PF14223.6	Retrotran_gag_2
OG0004448[+2]	PF15906.5	zf-NOSIP		K13125
OG0000046[+2*]	PF17919.1	RT_RNaseH_2
OG0000001[+18]
OG0000007[+1]
OG0000008[+13]
OG0000009[+13*]
OG0000012[+4]
OG0000014[+1*]
OG0000015[+3*]
OG0000017[+3*]
OG0000021[+3*]
OG0000027[+1*]
OG0000029[+2]
OG0000030[+1*]
OG0000042[+2*]
OG0000044[+1*]
OG0000053[+1*]
OG0000307[+3]
OG0000378[+2*]
OG0000584[+1*]
OG0000809[+3*]
OG0000862[+1*]
OG0001532[+1*]
OG0001802[+1]
OG0002096[+1*]
OG0002282[+1]				K12236
OG0002554[+1]				K00877
OG0003053[+1*]
OG0004071[+1]				K14570
OG0004725[+1]
OG0004873[+1]
OG0005152[+1]
OG0005295[+1]
OG0005544[+1*]
OG0006306[+1]
OG0006376[+1]
OG0006583[+1]
OG0006726[+1*]
OG0006754[+1]
OG0006757[+14*]
OG0006779[+1]
OG0006891[+21*]
OG0007057[+1*]
OG0007358[+1*]
OG0007756[+7*]
OG0008610[+16*]
OG0008611[+16*]
OG0008936[+1*]
OG0008940[+6*]
OG0009152[+8*]
OG0009373[+4*]
OG0009376[+8*]
OG0009384[+7*]
OG0009914[+1*]
OG0009923[+9*]
OG0010247[+1*]
OG0010261[+8*]
OG0010674[+1*]
OG0010685[+5*]
OG0010686[+3*]
OG0010689[+8*]
OG0011228[+1*]
OG0011839[+4*]
OG0011859[+2*]
OG0011872[+3*]
OG0011873[+5*]
OG0011874[+5*]
OG0011875[+3*]
OG0012687[+1*]
OG0012694[+1*]
OG0012706[+1*]
OG0013826[+1*]
OG0013831[+1*]
OG0013832[+2*]
OG0013871[+4*]
OG0015431[+1*]
OG0015438[+2*]
OG0015452[+1*]
OG0015453[+1*]
OG0015454[+1*]
OG0015455[+1*]
OG0015464[+1*]
OG0015467[+1*]
OG0015473[+2*]
OG0015477[+1*]
OG0015481[+1*]
OG0015487[+2*]
OG0015501[+3*]
OG0018179[+1*]
OG0018200[+1*]
OG0018209[+1*]
OG0018408[+1*]
OG0018498[+1*]
OG0018500[+1*]
OG0018501[+1*]
OG0018509[+1*]
OG0018511[+1*]
OG0018525[+1*]
OG0018532[+2*]
OG0018536[+2*]
OG0023281[+1*]
OG0023282[+1*]
OG0023283[+1*]
OG0023287[+1*]
OG0023288[+1*]
OG0023289[+1*]
