# Supplementary material for: Insights into the genomic evolution and the alkali tolerance mechanisms of Agaricus sinodeliciosus by comparative genomic and transcriptomic analyses
Source: Microb Genom. 2023 Mar 8;9(3):mgen000928. doi: 10.1099/mgen.0.000928 (PMC10132060; doi:10.1099/mgen.0.000928)
Supplement: Supplementary material 2 [file mgen-9-928-s002.xlsx]

## Sheet: sheet1
Table S4 Lignocellulolytic enzymes in 44 edible and medicinal mushroom.
	wood rotting fungi																											straw rooting fungi									symbiotic fungi
	white rooting fungi														brown rotting fungi
family	Pluteus cervinus	Armillaria mellea	Lentinula edodes	Punctularia strigosozonata	Phanerochaete chrysosporium	Hypholoma sublateritium	Flammulina velutipes	Schizophyllum commune	Trametes versicolor	Stereum hirsutum	Pycnoporus cinnabarinus	Auricularia subglabra	Fomitiporia mediterranea	Hypsizygus marmoreus	Fomitopsis pinicola	Gloeophyllum trabeum	Neolentinus lepideus	Wolfiporia cocos	Laetiporus sulphureus	Fistulina hepatica	Serpula lacrymans	Oudemansiella mucida	Cyathus striatus	Calocera cornea	Calocera viscosa	Pleurotus ostreatus	Pholiota alnicola	Agrocybe pediades	Agaricus bisporusJB137	Rhodocollybia butyracea	Volvariella volvacea	Coprinopsis cinerea	Lepista nuda	Agaricus sinodeliciosus	Clitocybe gibba	Agaricus bisporusH97	Tremella mesenterica	Laccaria bicolor	Amanita muscaria	Tricholoma matsutake	Suillus luteus	Scleroderma citrinum	Ustilago maydis	Aspergillus niger
	Pcer	Amel	Ledo	Pstr	Pchr	Hsub	Fvel	Scom	Tver	Shir	Pcin	Asub	Fmed	Hmar	Fpin	Gtra	Nlep	Wcoc	Lsul	Fhep	Slac	Omuc	Cstr	Ccor	Cvis	Post	Paln	Aped	Abbur	Rbut	Vvol	Ccin	Lnud	Asin	Cgib	Abbis	Tmes	Lbic	Amus	Tmat	Slut	Scit	Umay	Anig
CE1	15	17	15	11	17	16	15	28	15	13	14	21	12	16	15	15	8	11	12	9	15	19	17	9	11	14	10	15	11	15	16	14	13	13	15	12	7	9	20	14	17	18	13	10
CE2	2	1	0	2	1	1	0	0	1	2	1	1	1	1	2	1	1	0	0	1	2	1	1	3	5	1	1	3	0	1	1	1	1	0	1	0	0	0	0	0	0	0	0	1
CE3	3	0	1	0	0	0	3	0	0	0	1	3	0	1	0	0	0	0	0	0	0	1	0	1	0	1	1	0	0	0	3	3	1	0	0	0	0	0	0	0	0	1	0	1
CE4	16	16	8	7	6	17	14	9	5	9	5	14	7	9	5	8	9	5	4	5	8	21	15	10	9	12	16	16	10	9	10	18	11	10	8	11	8	11	8	7	7	7	8	7
CE5	1	1	0	1	0	2	2	2	0	1	0	3	0	0	0	0	0	1	0	0	0	1	4	0	0	0	2	4	6	5	1	6	6	6	5	6	0	1	0	0	0	0	4	5
CE7	0	0	0	0	0	0	0	0	0	0	0	1	0	0	0	0	0	1	0	0	0	0	0	0	0	0	0	0	0	0	1	0	0	0	0	1	0	0	0	0	0	0	0	3
CE8	2	9	3	6	2	4	2	2	2	4	2	3	3	3	2	2	2	1	1	2	2	6	6	2	2	2	4	3	2	7	3	0	4	1	4	2	0	4	0	1	2	0	1	3
CE9	1	1	1	1	1	1	1	1	1	2	1	1	1	1	1	1	1	1	1	0	1	1	1	0	0	1	1	1	1	1	1	1	1	1	1	1	1	0	1	1	1	1	1	1
CE10	45	54	55	53	35	62	36	46	62	71	35	44	49	41	53	46	50	40	38	42	55	59	69	59	61	49	57	91	42	73	33	40	60	36	50	41	11	36	43	30	28	32	31	82
CE12	1	3	4	3	4	4	3	3	2	4	1	3	3	4	2	1	4	1	1	1	1	6	2	2	2	3	3	3	3	4	2	2	10	2	3	3	1	1	1	1	1	1	0	3
CE13	0	0	0	0	0	0	0	0	0	0	0	0	0	0	0	0	0	0	0	0	0	0	0	0	0	0	0	0	0	0	0	0	0	0	0	0	0	0	0	0	0	0	2	0
CE14	2	1	1	1	1	1	2	1	1	1	1	1	1	1	1	1	1	1	1	1	1	3	1	1	1	1	1	1	1	1	1	1	1	1	1	1	1	1	1	1	1	1	1	2
CE15	3	3	1	2	2	2	3	2	2	1	2	5	1	2	1	1	1	1	0	0	0	2	2	1	1	1	2	2	1	1	1	8	2	1	3	1	0	0	0	0	0	0	0	0
CE16	6	11	10	12	7	7	12	11	8	12	6	32	6	8	11	5	4	5	7	6	5	12	9	5	5	9	8	7	10	13	9	5	16	9	12	11	0	3	6	5	4	5	0	3
GH1	3	8	3	1	2	3	1	3	2	3	2	1	5	3	2	5	2	1	2	1	3	3	3	1	1	3	3	3	1	3	3	2	4	1	3	1	1	0	0	2	1	2	0	3
GH2	1	2	4	4	2	3	3	4	5	3	3	7	2	3	4	4	3	3	4	1	2	3	3	1	4	3	3	2	2	4	2	2	4	2	3	2	1	2	2	3	3	1	1	6
GH3	11	12	13	14	10	9	10	12	12	16	8	13	8	10	11	10	9	8	5	13	10	8	10	11	12	12	10	9	8	15	11	7	13	8	10	7	3	2	4	6	10	3	3	17
GH4	0	0	0	0	1	0	0	1	1	0	0	0	1	0	0	1	1	0	0	0	0	0	0	0	0	1	0	0	0	0	0	0	0	0	0	0	0	0	0	1	0	0	0	0
GH5	25	18	21	16	19	27	20	17	22	21	20	40	19	19	19	19	22	18	17	12	20	22	30	23	27	21	32	21	19	20	20	25	25	18	24	19	13	20	12	14	19	11	12	11
GH6	2	2	1	1	1	1	1	1	1	1	1	2	2	1	0	0	0	0	0	0	1	3	4	0	0	3	1	4	1	2	5	5	2	1	1	1	0	0	0	0	0	0	0	2
GH7	4	3	4	5	7	4	3	2	4	3	3	6	2	4	0	0	0	0	1	2	0	5	1	0	0	15	4	7	1	7	11	6	2	1	7	1	0	0	0	2	0	0	0	2
GH8	0	0	0	0	0	0	0	0	0	0	0	0	0	0	0	0	0	0	0	0	0	0	0	0	0	0	0	0	0	0	0	0	0	0	0	0	0	0	0	0	0	0	1	0
GH9	1	1	1	1	1	1	1	1	1	1	1	0	1	1	0	1	1	0	0	0	1	1	1	1	1	1	1	1	1	1	1	1	1	1	1	1	1	1	1	1	1	1	1	0
GH10	8	5	3	5	6	6	3	5	6	6	6	4	4	6	3	3	2	4	2	2	1	10	8	2	2	3	5	8	2	3	18	6	7	2	5	2	0	0	0	0	0	0	2	1
GH11	0	2	2	1	1	2	1	1	0	1	0	3	0	0	0	0	0	0	0	0	0	0	0	2	1	2	1	3	2	4	0	6	2	2	0	2	0	0	0	0	0	0	1	4
GH12	0	4	4	2	2	1	2	1	5	5	3	2	4	2	2	2	2	2	2	2	2	4	4	1	1	2	3	2	2	3	2	1	6	2	4	2	0	3	0	1	2	1	0	4
GH13	7	11	12	9	8	5	10	12	6	13	6	7	5	7	6	8	7	7	7	17	6	11	8	9	9	9	8	7	6	7	9	8	10	6	15	6	9	9	5	6	6	5	3	18
GH15	4	4	7	4	2	5	2	3	4	3	2	2	1	3	2	2	2	2	2	3	2	3	4	2	2	3	3	3	2	5	3	3	3	2	3	2	2	2	2	2	2	2	1	2
GH16	22	28	28	26	21	26	31	34	29	26	25	38	28	24	23	28	25	19	20	27	19	33	39	12	12	25	24	33	23	25	22	29	22	23	31	24	8	36	20	20	20	16	21	12
GH17	4	2	6	1	1	2	3	2	1	1	1	3	4	4	1	1	1	1	1	2	1	3	4	3	5	1	4	4	3	4	4	3	3	3	4	3	1	3	3	3	1	1	2	5
GH18	21	14	13	13	11	13	18	15	20	21	13	33	16	20	18	11	12	11	9	13	11	18	16	8	8	12	16	14	13	23	14	9	28	12	18	13	4	11	16	13	12	8	4	9
GH20	2	2	3	6	4	2	1	3	5	4	5	5	6	2	4	4	4	2	3	3	2	2	5	3	3	2	1	2	4	3	1	2	3	2	2	4	1	1	2	2	2	2	2	3
GH23	1	1	1	1	1	1	1	2	1	1	1	2	1	1	1	1	1	1	1	1	1	1	0	2	2	1	1	1	1	1	1	1	1	1	1	1	1	1	1	0	1	0	1	0
GH24	1	0	0	0	1	2	0	0	0	1	0	0	0	1	0	0	0	0	0	0	0	0	1	0	0	3	2	3	1	0	1	6	3	1	0	1	0	3	0	0	0	0	0	0
GH25	2	1	1	1	1	1	1	1	1	0	1	1	1	1	0	2	1	0	0	0	1	0	3	1	1	2	2	7	4	0	3	0	2	4	1	4	0	0	3	0	2	3	1	0
GH26	0	0	1	0	0	0	0	1	0	0	0	0	0	0	0	0	0	0	0	0	0	0	0	7	5	0	0	0	0	0	0	0	0	0	0	0	0	0	0	0	0	0	1	1
GH27	2	4	5	3	3	3	3	1	3	5	1	2	4	2	4	3	3	3	3	1	3	3	5	1	1	6	2	4	4	10	1	0	5	4	3	4	0	1	2	2	2	1	1	5
GH28	6	18	14	13	5	7	7	3	10	17	7	13	15	7	12	10	10	9	7	6	7	11	10	7	6	6	5	7	5	14	3	3	11	3	10	5	0	6	0	2	3	3	1	20
GH29	0	3	1	1	0	0	0	2	0	4	0	3	0	1	0	1	1	0	0	1	1	2	1	2	2	0	0	0	1	1	0	0	1	1	0	1	0	0	0	0	1	1	0	1
GH30	2	3	4	3	2	5	1	5	4	5	3	1	2	3	7	3	5	2	1	2	2	2	3	6	4	2	2	2	3	3	3	3	3	3	4	3	0	7	1	2	1	1	2	1
GH31	5	5	5	7	6	4	4	4	5	8	5	9	5	5	4	5	4	5	4	3	5	8	10	8	7	8	5	6	6	8	6	3	6	5	7	6	2	4	2	5	3	1	3	7
GH32	0	0	0	1	0	0	1	1	3	1	1	2	0	0	4	1	0	0	0	0	0	0	0	1	0	1	0	0	0	1	0	0	1	0	0	0	0	0	0	0	0	0	2	5
GH33	0	0	1	0	0	0	0	0	1	0	0	1	0	0	0	0	0	0	1	0	0	0	2	0	1	0	0	0	0	0	0	0	0	1	2	0	0	0	0	0	0	0	0	1
GH35	5	5	4	4	3	4	5	4	2	7	2	6	2	4	2	2	2	2	1	3	3	6	4	1	1	4	4	4	1	3	4	0	6	1	9	1	0	1	1	1	1	1	1	5
GH36	0	0	0	0	0	0	0	0	0	0	0	0	0	0	0	0	0	0	0	0	0	0	0	0	0	0	0	0	0	0	0	0	0	0	0	0	0	0	0	0	0	0	0	1
GH37	3	1	2	2	2	2	2	2	2	2	2	3	3	2	2	2	2	2	2	2	2	2	2	2	1	2	3	2	2	1	2	2	2	2	2	2	2	2	2	2	2	2	2	1
GH38	1	1	1	1	1	1	1	1	1	1	1	1	1	1	1	1	1	1	1	1	1	1	2	1	1	1	1	1	1	1	1	1	1	1	1	1	1	1	1	1	1	1	2	1
GH39	0	1	0	0	0	0	0	0	0	0	0	0	0	0	0	0	0	0	0	0	0	0	0	0	0	0	0	0	0	0	0	0	0	0	0	0	0	0	0	0	0	0	0	0
GH42	0	0	0	0	0	0	0	0	0	0	0	0	0	0	0	0	0	0	0	0	0	0	0	0	0	0	0	0	0	0	0	0	0	0	0	0	0	0	0	0	0	0	1	0
GH43	5	6	7	7	4	3	12	18	3	11	3	29	6	6	7	5	3	1	1	2	2	14	8	4	4	8	4	3	4	7	14	4	16	3	7	4	0	0	2	0	1	0	2	10
GH44	1	0	0	1	0	1	0	0	0	1	0	1	0	1	0	0	0	0	0	0	0	0	1	0	0	1	1	2	1	1	1	1	1	1	1	1	0	0	0	0	0	0	0	0
GH45	0	0	0	1	0	0	0	1	1	0	0	2	0	1	0	0	0	0	0	1	0	3	1	0	0	2	0	0	0	0	0	0	0	0	1	0	0	0	0	0	0	0	3	0
GH46	0	0	0	0	0	0	0	0	0	0	0	1	0	0	0	0	0	0	0	0	0	0	0	0	0	0	0	0	0	0	0	0	0	0	0	0	0	0	0	0	0	0	0	0
GH47	9	9	7	5	5	9	6	6	5	6	5	12	5	8	5	4	4	5	5	7	5	9	9	4	3	9	8	8	7	9	7	8	9	7	10	7	3	8	7	6	4	6	3	5
GH51	2	2	3	3	2	2	2	2	2	3	2	2	1	3	2	3	3	3	2	1	1	4	6	2	2	3	3	3	1	6	3	1	5	0	4	1	0	0	0	1	1	0	2	3
GH52	0	0	0	0	0	0	0	0	0	0	0	1	0	0	0	0	0	0	0	0	0	0	0	0	0	0	0	0	0	0	0	0	0	0	0	0	0	0	0	0	0	0	0	0
GH53	1	2	2	2	1	1	1	1	1	2	0	1	1	1	1	2	1	1	1	1	1	1	1	1	1	1	1	1	1	2	1	1	1	1	1	1	0	0	0	0	0	0	0	2
GH54	0	0	0	2	0	0	0	0	0	0	0	0	0	0	0	0	0	0	0	0	0	0	0	0	0	0	0	4	0	0	0	0	0	0	0	0	0	0	0	0	0	0	0	1
GH55	2	3	3	3	2	4	3	2	2	2	2	5	1	1	3	2	2	3	4	2	5	4	2	1	1	2	3	2	1	3	2	1	3	1	4	1	0	2	1	3	2	2	1	3
GH62	0	0	0	0	0	0	0	1	0	0	0	0	0	0	0	0	0	0	0	0	0	0	0	0	0	1	0	2	0	1	0	3	0	0	0	0	0	0	0	0	0	0	1	1
GH63	2	2	1	1	1	2	1	2	2	1	0	2	2	2	1	1	1	1	2	2	2	2	1	2	2	2	2	2	2	1	1	2	2	2	2	2	0	2	1	1	2	1	1	2
GH65	0	0	0	0	0	0	0	0	0	0	0	0	0	0	0	0	0	0	0	0	0	0	0	0	0	0	0	0	0	1	0	0	0	0	0	0	0	0	0	0	0	0	0	1
GH67	0	0	0	0	0	0	0	0	0	0	0	0	0	0	0	0	0	0	0	0	0	0	0	0	0	0	0	0	0	1	0	0	0	0	0	0	0	0	0	0	0	0	0	1
GH71	4	7	8	5	3	3	6	10	5	8	4	9	2	3	4	6	6	1	5	5	4	6	5	5	5	5	4	4	3	5	2	4	4	3	2	3	3	4	1	4	2	1	0	7
GH72	1	1	1	1	1	1	1	1	1	2	1	1	1	1	1	1	1	2	1	1	2	1	1	1	1	1	1	1	1	1	1	2	1	1	2	1	1	5	1	1	1	2	1	7
GH73	0	0	0	0	0	0	0	0	0	0	0	0	0	0	0	0	0	0	0	0	0	0	0	0	0	0	0	0	0	1	0	0	0	0	0	0	0	0	1	0	0	0	0	0
GH74	2	3	2	3	5	2	2	2	2	3	2	2	5	2	1	2	2	1	1	1	2	4	1	1	0	4	2	2	2	2	2	2	2	2	3	2	1	2	1	1	2	1	1	2
GH75	0	2	1	0	0	0	0	0	0	1	0	3	0	0	0	0	0	0	0	0	0	0	0	0	0	0	0	0	0	1	0	0	0	0	0	0	0	0	0	0	0	0	0	2
GH76	6	6	5	3	0	2	3	7	0	4	2	7	0	2	2	4	2	0	0	2	2	7	2	0	0	3	2	3	1	4	0	0	3	2	4	1	0	1	0	0	1	0	1	11
GH78	2	3	2	5	1	1	0	3	4	4	2	4	3	2	7	2	1	5	4	5	2	2	2	0	0	2	3	2	4	5	0	0	7	2	5	4	0	0	0	0	0	0	0	7
GH79	5	9	8	9	7	11	2	2	11	11	10	13	7	9	3	6	6	3	4	6	5	6	10	5	5	7	9	11	6	5	5	5	11	6	4	6	1	10	3	5	5	4	1	3
GH81	1	0	0	0	0	0	0	1	0	2	0	5	0	1	0	1	1	0	0	3	0	0	0	0	0	0	0	0	0	0	0	0	1	0	0	0	0	0	1	1	0	0	0	1
GH85	3	1	1	1	1	1	1	1	1	1	1	1	1	1	1	1	1	1	1	1	1	0	2	3	2	1	1	1	1	1	3	2	1	0	1	1	0	1	1	1	1	1	1	0
GH88	1	2	1	1	1	1	3	1	1	1	1	2	2	1	1	1	1	1	1	1	1	3	1	1	2	1	0	1	1	1	1	1	1	1	1	1	0	1	0	1	0	3	0	1
GH89	0	0	0	0	2	0	0	0	1	0	1	1	0	0	2	0	0	1	1	0	2	0	0	0	0	0	0	0	0	0	0	0	0	0	0	0	0	0	1	0	1	0	0	0
GH92	3	4	5	4	4	4	3	5	4	6	5	7	4	4	5	4	4	3	4	5	3	7	4	2	2	6	4	4	5	8	4	3	6	4	5	5	1	2	1	6	3	3	3	5
GH93	0	1	1	1	0	0	1	2	0	1	0	1	0	0	0	0	0	0	0	0	0	2	0	0	0	0	0	2	0	2	0	0	2	0	0	0	0	0	0	0	0	0	0	0
GH94	0	0	0	0	0	0	0	0	0	0	0	1	0	0	0	0	0	0	0	0	0	0	0	0	0	0	0	0	0	0	0	0	0	0	0	0	0	0	0	0	0	0	0	0
GH95	1	1	2	1	1	1	1	2	1	1	1	1	2	1	1	1	1	1	1	1	1	2	1	0	0	1	1	1	1	1	2	0	2	1	0	1	0	1	1	2	1	1	0	2
GH99	0	0	1	0	0	0	0	0	1	1	1	1	0	0	0	1	1	0	0	0	0	0	0	0	0	1	1	0	0	1	0	0	0	0	2	0	0	0	1	1	1	1	0	0
GH105	7	7	5	7	4	4	10	8	3	4	2	13	4	8	4	6	7	2	1	6	4	7	9	3	3	4	7	6	5	4	5	5	7	5	7	5	1	9	3	3	2	6	2	2
GH106	0	0	2	0	0	0	0	0	0	0	0	0	0	0	0	0	0	0	0	0	0	0	0	1	1	0	0	0	0	0	0	0	0	0	0	0	0	0	0	0	0	0	0	2
GH108	0	0	0	0	0	0	0	0	0	0	0	0	0	0	0	0	0	0	0	0	0	0	0	0	0	0	0	0	0	0	0	0	0	0	0	0	0	0	0	0	0	6	0	0
GH109	8	12	8	11	9	13	9	7	9	14	7	12	8	9	11	10	7	9	10	5	9	8	9	12	14	12	11	14	6	16	9	7	11	6	11	6	3	4	7	10	8	5	6	15
GH114	0	0	0	0	0	0	2	1	0	0	0	4	0	0	0	0	0	0	0	0	0	0	0	0	0	0	0	1	0	0	0	0	0	0	0	0	0	0	0	0	0	0	0	2
GH115	1	2	1	1	1	1	2	3	2	2	2	2	3	1	1	2	1	2	2	4	1	2	1	2	2	1	1	1	2	1	3	1	1	2	2	2	0	0	0	0	0	0	1	0
GH117	0	0	0	1	0	0	0	0	0	0	0	0	0	0	0	0	0	0	0	0	0	0	0	0	0	0	0	0	0	0	0	0	0	0	1	0	0	0	0	0	0	0	0	0
GH125	1	1	1	1	1	1	2	1	1	1	1	1	1	1	1	1	1	1	1	1	1	1	1	1	1	1	1	1	1	2	1	1	1	1	1	1	0	0	1	1	1	0	1	1
GH127	1	2	3	3	1	1	2	3	1	1	0	2	1	2	2	2	2	2	1	1	1	3	1	1	1	1	1	2	1	3	0	0	2	1	1	1	0	0	0	0	0	0	0	1
GH128	4	7	5	3	4	5	7	5	4	6	4	9	3	5	4	6	5	2	2	2	5	8	5	2	2	4	3	7	2	5	4	4	4	3	5	2	8	5	1	3	3	1	5	2
GH131	4	1	2	2	3	2	2	2	3	3	3	2	2	2	1	1	0	0	0	1	2	3	2	1	1	2	3	2	1	1	2	2	2	1	3	0	0	1	0	1	1	0	0	1
GH132	0	0	0	0	0	0	0	0	0	0	0	0	0	0	0	0	0	0	0	0	0	0	0	0	0	0	0	0	0	0	0	0	0	0	0	0	0	0	0	0	0	0	0	2
GH133	1	1	1	1	1	1	1	1	1	1	1	1	1	1	1	1	1	1	1	1	1	1	1	1	1	1	1	1	1	1	1	1	1	1	1	1	1	1	1	1	1	0	1	1
GT1	2	6	6	11	5	5	5	5	18	3	12	4	7	5	3	2	2	1	1	4	2	8	4	12	14	1	4	12	2	8	4	3	3	2	2	2	9	3	4	7	1	1	3	10
GT2	11	10	9	12	13	10	9	11	16	15	14	13	7	11	14	13	14	11	13	12	15	12	13	9	9	10	15	13	11	16	10	13	11	11	14	11	9	12	12	10	17	13	9	12
GT3	1	1	1	1	1	1	1	1	2	1	1	1	2	2	1	1	1	1	1	1	1	1	1	1	1	1	1	1	1	1	1	1	1	0	1	1	1	1	1	1	1	1	1	1
GT4	4	6	4	6	4	6	3	4	4	4	4	7	3	4	4	5	5	4	5	6	4	5	4	5	7	4	7	4	4	4	4	4	4	4	4	3	5	5	4	5	4	5	4	8
GT5	1	1	3	1	1	1	1	2	1	1	1	1	1	1	1	1	1	2	1	2	1	1	1	1	1	1	1	1	1	2	1	1	1	1	1	1	1	1	1	1	1	1	0	5
GT8	7	6	4	5	8	4	5	5	5	7	5	4	4	5	7	4	5	8	7	4	3	6	5	3	3	7	4	4	2	6	3	5	4	3	5	2	4	6	4	4	3	2	2	4
GT12	1	0	0	0	0	0	0	0	0	0	0	0	0	0	0	0	0	0	0	0	0	0	0	0	0	0	0	0	0	0	0	0	0	0	1	0	0	0	0	0	0	0	0	0
GT15	7	5	10	4	2	4	3	6	5	4	3	2	5	3	5	4	4	3	5	7	3	8	12	4	4	4	6	5	3	14	5	6	6	3	8	3	1	7	6	3	3	2	2	3
GT17	1	1	1	0	1	1	1	1	1	1	1	1	2	1	1	1	1	1	0	1	0	1	1	1	1	1	1	1	1	1	0	0	1	1	1	1	0	1	1	1	0	0	1	0
GT18	1	0	0	0	0	2	0	1	0	0	0	0	0	0	0	1	1	0	0	2	0	0	0	0	0	2	0	0	0	2	0	0	0	0	0	0	1	0	0	0	0	0	0	0
GT20	3	3	3	3	3	3	3	3	3	3	3	3	3	6	3	3	3	3	3	3	3	4	3	3	3	3	3	3	3	3	3	3	3	3	3	3	2	3	3	4	3	3	3	6
GT21	1	1	1	1	1	1	1	1	2	1	1	2	1	1	1	1	1	1	1	1	1	1	1	1	1	1	1	1	1	1	1	1	1	1	1	1	1	1	1	1	1	1	1	3
GT22	3	1	3	3	4	4	2	3	4	4	3	3	3	3	5	3	4	4	3	3	3	4	3	3	3	3	4	3	3	3	3	4	3	3	3	3	3	2	5	4	4	4	4	3
GT23	0	1	1	1	1	1	1	0	0	0	0	1	1	1	0	1	1	0	0	0	0	1	1	1	1	0	1	1	1	1	0	1	1	1	0	1	0	1	0	1	0	0	0	0
GT24	2	1	1	1	1	1	1	1	1	1	1	1	1	1	1	1	1	1	1	1	1	1	2	1	1	1	1	1	1	2	1	1	1	1	1	1	1	1	1	0	1	1	1	1
GT25	1	1	4	1	1	1	2	2	1	1	1	0	1	1	1	1	1	1	1	1	1	1	0	1	0	1	1	1	1	2	1	1	1	0	1	1	0	0	1	1	1	0	0	6
GT26	0	0	0	0	0	0	0	1	0	0	1	0	0	0	0	0	0	0	0	0	0	0	0	0	1	0	0	0	0	0	0	0	1	0	0	0	0	0	0	0	0	0	0	0
GT28	2	1	2	2	2	1	1	2	2	1	2	1	2	1	2	1	1	2	2	2	2	2	2	1	1	1	1	1	1	1	1	2	1	1	2	1	1	1	1	1	1	1	1	1
GT30	0	0	0	0	0	0	0	0	0	0	0	0	0	0	0	0	0	0	0	0	0	0	0	0	0	0	0	0	0	0	0	0	0	0	0	0	0	0	2	0	0	0	0	0
GT31	1	1	1	1	1	1	1	1	1	1	1	4	1	1	1	1	1	1	1	1	1	1	8	6	3	1	1	11	1	3	1	1	1	1	1	1	3	1	1	1	1	1	3	3
GT32	4	7	5	4	5	4	5	7	4	4	4	5	4	7	3	5	5	3	3	4	5	7	5	7	8	3	4	4	4	5	4	4	4	4	4	4	11	4	4	5	6	4	2	12
GT33	1	1	1	1	1	1	1	1	1	1	1	1	1	1	1	1	1	1	1	1	1	1	1	1	1	1	1	1	1	1	1	1	1	1	1	1	1	1	1	1	1	1	1	1
GT34	0	0	0	0	0	0	0	0	0	0	0	1	0	0	0	0	0	0	0	0	0	0	0	0	0	0	0	0	0	0	0	0	0	0	0	0	1	0	0	0	0	0	0	3
GT35	1	1	1	1	1	1	1	1	1	1	1	1	1	1	1	1	1	1	1	2	1	2	1	1	1	1	1	1	1	1	1	1	1	1	1	1	1	1	1	1	1	0	0	1
GT39	3	3	3	3	3	3	3	3	3	3	3	3	3	3	3	3	3	3	3	4	3	3	5	3	3	3	4	3	3	3	3	3	3	3	3	3	3	4	3	3	3	5	3	3
GT41	0	0	0	0	0	0	0	0	1	0	0	0	0	0	2	0	0	1	1	0	1	0	1	0	0	0	0	0	0	0	1	0	0	0	0	0	0	0	0	0	1	0	0	0
GT44	0	0	0	0	0	0	0	0	0	0	0	1	0	0	0	0	0	0	0	0	0	0	0	0	0	0	0	0	0	0	0	0	0	0	0	0	0	0	0	0	0	0	0	0
GT47	0	0	0	0	0	0	0	0	0	1	0	0	0	0	0	0	0	0	0	0	0	0	0	4	5	0	0	0	0	0	0	0	0	0	0	0	1	0	0	0	0	0	0	0
GT48	2	2	2	2	2	2	2	2	2	2	2	2	2	2	2	3	2	2	2	2	2	2	2	1	1	2	2	2	2	2	2	2	2	2	2	2	1	2	2	2	2	2	1	1
GT49	1	1	1	1	1	1	1	1	1	1	1	0	1	2	1	1	1	1	1	1	1	1	0	1	1	1	1	1	1	2	1	1	1	1	1	1	0	0	1	1	1	0	0	0
GT50	1	1	0	1	1	1	1	1	1	1	1	1	1	1	1	1	1	1	1	1	1	1	1	1	1	1	1	1	1	1	1	1	1	1	1	1	1	1	1	1	1	1	1	1
GT54	0	0	0	0	0	0	0	0	0	0	0	0	0	0	0	0	0	0	0	0	0	0	0	0	0	0	0	0	0	0	0	0	0	0	0	0	0	0	0	0	0	0	0	2
GT57	2	1	2	2	2	2	2	2	2	2	2	2	2	2	2	2	2	2	2	2	2	2	2	2	2	2	2	2	2	2	2	2	2	2	2	2	0	2	2	2	2	2	2	2
GT58	1	1	1	1	1	1	1	1	1	1	1	1	1	1	1	1	1	1	1	1	1	0	1	1	1	1	1	1	1	1	0	1	1	1	1	1	1	1	1	1	1	1	1	1
GT59	1	1	1	1	1	1	0	1	1	1	1	1	1	1	1	1	1	1	1	1	1	1	1	1	2	1	1	1	1	1	1	1	1	1	1	1	0	1	1	1	1	1	1	1
GT62	0	0	0	0	0	0	0	0	0	0	0	0	0	0	0	0	0	0	0	0	0	0	0	0	0	0	0	0	0	0	0	0	0	0	0	0	0	0	0	0	0	0	0	3
GT65	1	1	1	1	2	0	3	2	4	1	2	3	3	3	4	2	2	4	3	3	2	3	3	0	2	2	4	4	3	2	0	1	5	3	1	3	1	1	2	3	3	4	0	0
GT66	1	1	1	1	1	2	1	1	1	1	1	1	1	1	1	1	1	1	1	1	1	1	1	1	1	1	1	1	1	2	1	1	1	1	1	1	1	1	1	1	1	1	1	1
GT68	4	4	1	4	2	3	5	2	1	2	1	3	0	3	1	2	2	1	2	7	3	8	6	10	8	2	7	3	1	0	3	3	3	1	1	1	0	2	4	2	2	1	0	0
GT69	2	4	2	3	3	3	4	3	3	3	3	7	2	2	3	2	2	3	3	3	3	5	2	2	2	2	2	2	2	2	2	5	2	1	2	2	4	2	2	2	4	2	3	6
GT71	0	0	0	0	0	0	0	0	0	1	0	0	0	0	0	0	0	0	0	0	0	0	0	2	1	0	0	0	0	0	0	0	0	0	0	0	2	0	0	0	0	0	2	4
GT76	1	0	1	1	1	1	1	1	1	1	1	1	1	1	1	1	1	1	1	1	1	1	0	1	1	1	1	1	1	1	0	1	1	1	1	0	1	1	1	0	1	1	1	2
GT83	0	0	0	0	0	0	0	0	0	0	0	0	0	0	0	0	0	0	0	0	0	0	0	0	0	0	0	0	0	0	0	1	0	0	0	0	0	0	0	0	0	0	0	0
GT87	0	0	0	0	0	0	0	0	0	0	0	0	0	0	0	0	0	0	0	0	0	1	0	0	0	0	0	0	0	0	0	0	0	0	2	0	0	0	0	0	0	0	0	0
GT90	4	5	5	5	1	4	6	6	1	1	1	2	4	5	1	2	2	1	1	3	4	3	5	10	10	5	3	4	3	4	5	7	6	3	5	3	8	7	3	4	3	6	5	6
PL1	2	6	3	4	0	3	5	5	0	4	1	2	1	4	0	0	0	0	0	1	0	10	3	0	0	11	0	1	2	2	10	1	10	2	2	2	0	0	0	0	0	0	1	6
PL3	2	6	0	0	0	0	5	4	0	0	0	1	0	4	0	0	0	0	0	0	0	9	3	0	0	3	0	0	1	0	4	2	4	1	3	1	0	0	0	0	0	0	0	0
PL4	1	2	1	3	0	1	1	3	1	3	1	1	0	2	0	2	0	0	0	1	0	2	2	0	0	2	1	2	1	0	2	2	4	1	1	1	0	0	0	0	0	0	0	2
PL5	0	0	0	0	0	0	1	0	0	0	1	2	1	0	0	0	0	0	0	0	0	1	0	0	1	0	0	1	0	0	0	0	0	0	0	0	0	0	1	0	0	0	0	0
PL7	0	0	2	0	0	0	0	0	0	0	0	1	0	0	0	0	0	0	0	0	0	0	0	0	0	0	0	0	0	3	0	0	0	0	0	0	0	0	0	0	0	0	0	0
PL8	3	3	0	1	1	2	2	1	2	2	2	2	0	3	0	1	1	0	0	1	2	1	1	0	0	4	2	1	1	0	5	1	3	1	2	1	0	1	1	2	2	0	0	0
PL9	0	0	0	0	0	0	1	1	0	0	0	0	0	0	0	0	0	0	0	0	0	1	0	0	0	0	0	0	0	0	0	0	0	0	0	0	0	0	0	0	0	0	0	0
PL10	0	0	0	0	0	0	0	0	0	0	0	1	0	0	0	0	0	0	0	0	0	0	0	0	0	0	0	0	0	0	0	0	0	0	0	0	0	0	0	0	0	0	0	0
PL12	1	1	0	0	1	0	1	1	0	0	2	0	1	0	0	1	0	0	0	0	0	1	1	2	2	1	0	0	1	0	1	1	1	1	1	1	1	0	1	0	1	0	1	0
PL14	4	4	3	4	5	4	4	2	6	4	5	14	4	5	3	6	5	2	3	4	4	6	5	3	3	4	6	4	4	2	5	7	4	4	6	4	2	6	2	4	3	3	0	0
PL15	0	0	0	1	0	1	0	0	2	1	0	2	0	0	1	1	1	1	1	1	1	0	0	0	0	0	0	0	0	0	0	1	0	0	0	0	0	0	0	0	1	1	0	0
PL17	0	0	0	0	0	0	0	0	0	0	0	1	0	0	0	0	0	0	0	0	0	0	0	0	0	0	0	0	0	0	0	0	0	0	0	0	0	0	0	0	0	0	0	0
PL20	0	0	0	0	0	0	0	0	0	0	0	2	0	0	0	0	0	0	0	0	0	0	0	0	0	0	0	0	0	0	0	0	0	0	0	0	0	0	0	0	0	0	0	0
PL22	0	0	0	0	0	0	0	0	0	1	0	0	0	0	0	0	0	0	0	0	0	0	0	0	0	0	0	0	0	3	0	0	0	0	0	0	0	0	0	0	0	0	0	2
CBM1	30	11	22	21	33	29	14	5	21	16	18	43	6	32	0	1	0	0	0	0	8	14	37	1	1	31	27	36	18	20	57	52	44	16	30	17	0	1	0	1	0	0	0	8
CBM2	0	0	0	0	0	0	0	0	0	0	0	0	0	0	0	0	1	0	0	0	0	0	0	0	0	0	0	0	0	0	0	0	0	0	0	0	0	0	0	0	0	0	0	0
CBM3	0	0	0	0	0	0	0	0	0	0	0	0	0	0	0	1	0	0	0	0	0	0	0	0	0	0	0	0	0	0	0	0	0	0	0	0	1	0	0	0	0	0	0	0
CBM4	0	0	0	1	0	0	0	0	0	0	0	0	0	0	0	1	1	0	0	0	0	1	0	0	0	1	0	1	0	4	3	0	1	0	2	0	0	0	0	0	0	0	1	0
CBM5	7	3	3	4	5	2	2	2	5	9	4	11	4	4	3	2	3	2	3	2	3	3	4	2	4	0	2	2	3	6	3	2	3	3	3	3	0	1	2	3	5	1	0	0
CBM6	0	0	0	0	0	1	0	0	0	1	0	0	0	0	1	0	0	0	0	0	0	1	0	0	0	0	0	2	0	0	0	1	0	0	0	0	0	0	0	0	0	0	0	0
CBM8	1	0	0	1	0	1	0	0	0	1	0	1	0	1	0	0	0	0	0	0	0	0	1	0	0	1	1	2	1	1	1	1	1	1	1	1	0	0	0	0	0	0	0	0
CBM10	0	0	0	0	0	0	0	0	0	0	0	0	0	0	0	0	0	0	0	0	0	0	0	0	0	0	0	0	0	0	0	0	0	0	0	0	0	0	0	0	0	0	0	1
CBM11	0	1	0	0	0	0	0	0	0	0	0	0	0	1	0	0	0	0	0	0	0	0	0	0	0	0	0	0	0	0	0	0	0	0	0	0	0	0	0	0	0	0	0	0
CBM12	2	1	2	0	1	1	2	2	1	1	1	4	1	1	1	2	1	2	1	2	1	1	1	2	0	1	1	0	1	1	1	1	2	1	1	1	1	2	3	2	2	1	0	0
CBM13	14	8	4	5	9	12	5	12	3	7	4	8	3	19	11	5	5	8	5	1	5	4	30	6	5	21	20	19	20	9	13	22	15	9	22	15	10	11	6	6	12	7	1	1
CBM14	0	0	0	0	0	0	0	0	0	0	0	0	0	0	0	0	0	0	0	0	0	0	0	0	0	0	0	1	0	0	0	0	0	0	0	0	0	0	0	0	0	0	0	1
CBM16	0	0	0	0	0	0	0	0	0	0	0	2	0	0	0	0	0	0	0	0	1	0	0	0	0	0	0	0	0	0	0	0	2	0	0	0	0	0	0	1	0	0	0	1
CBM17	0	0	0	0	0	1	0	0	0	0	0	0	0	0	0	0	0	0	0	0	0	0	0	0	0	0	0	0	0	0	0	0	0	0	0	0	0	0	0	0	0	1	0	0
CBM18	4	0	1	1	1	1	0	1	1	1	0	0	0	3	1	0	0	1	1	0	1	1	1	1	1	1	3	2	1	0	1	1	7	1	1	1	1	1	1	1	0	1	1	4
CBM19	3	0	2	5	3	1	2	1	7	3	6	1	3	4	2	4	4	2	2	0	3	2	0	0	0	1	1	3	3	2	2	3	3	2	5	3	0	1	2	1	2	1	0	0
CBM20	4	3	7	4	3	5	2	1	4	5	1	3	2	3	2	2	2	2	1	8	3	4	6	2	1	3	3	5	1	6	4	3	3	2	3	1	1	1	2	1	2	1	0	1
CBM21	2	2	3	3	2	2	2	3	2	1	2	3	2	2	2	3	2	1	2	3	3	4	2	2	2	2	2	1	1	3	2	5	2	2	2	2	2	2	2	2	2	0	0	1
CBM22	0	1	0	0	0	0	0	1	0	0	0	0	0	0	0	0	0	0	0	0	0	0	2	0	0	0	0	0	0	0	0	0	0	0	1	0	0	0	0	0	0	0	0	0
CBM23	0	0	0	0	0	0	0	0	0	0	0	0	0	0	0	0	0	0	0	0	0	1	0	0	0	0	0	0	0	0	0	0	0	0	0	0	0	0	0	0	0	0	0	0
CBM24	0	0	0	0	0	0	0	0	0	0	0	0	0	0	0	0	0	0	0	0	0	0	0	0	0	0	0	0	0	0	0	0	0	0	0	0	0	0	0	0	0	0	0	2
CBM25	0	0	0	0	0	0	0	0	0	0	0	0	0	0	0	0	0	0	0	0	0	0	0	0	0	0	0	0	0	0	0	0	0	0	0	0	0	0	0	0	1	0	0	0
CBM27	0	0	0	0	0	0	0	0	0	0	0	0	0	0	0	0	0	0	0	0	0	0	0	0	0	0	1	0	0	0	0	0	0	0	0	0	0	0	0	0	0	0	0	0
CBM32	1	0	0	2	2	2	1	2	3	2	1	4	1	2	2	3	2	2	2	1	2	2	2	2	2	1	3	3	2	1	1	2	3	1	1	2	1	1	2	2	3	1	0	0
CBM35	2	1	2	1	1	2	1	1	2	1	1	2	1	2	2	2	3	1	1	2	2	1	2	1	1	1	1	1	1	3	1	1	3	0	4	1	0	0	0	1	0	0	1	1
CBM37	0	0	0	0	0	0	0	0	0	0	0	0	0	0	0	0	0	0	0	0	0	0	0	0	0	0	0	0	0	0	0	0	0	0	0	0	0	0	0	0	0	0	0	1
CBM38	0	0	1	0	0	0	0	0	0	0	0	0	0	0	0	0	0	0	0	0	0	0	0	0	0	0	0	0	0	0	0	0	0	0	0	0	0	0	0	0	0	0	0	0
CBM39	0	0	0	0	0	0	0	0	0	0	0	0	0	0	0	0	0	0	0	0	0	0	0	0	0	0	0	0	0	0	0	0	0	0	2	0	0	0	0	1	0	0	0	0
CBM40	0	0	0	0	0	0	0	0	0	0	0	2	0	0	0	0	0	0	0	0	0	0	0	0	0	0	0	0	0	0	0	0	0	0	0	0	0	0	0	0	0	0	0	0
CBM41	1	1	0	0	0	0	0	0	0	0	0	0	0	0	0	0	0	1	1	0	0	0	0	0	0	0	0	1	0	2	0	1	0	0	0	0	0	0	0	0	0	0	0	0
CBM42	0	0	0	2	0	0	0	0	0	0	0	2	0	0	0	0	0	0	0	0	0	0	0	0	0	0	0	4	0	0	0	0	0	0	0	0	0	0	0	0	0	0	0	1
CBM43	1	1	1	1	1	1	1	1	1	2	1	1	1	1	1	1	1	1	1	1	2	1	1	1	1	1	1	1	1	1	1	2	1	1	2	1	1	5	1	1	2	1	1	4
CBM44	0	0	0	0	1	0	0	0	0	0	0	0	0	0	0	0	0	0	0	0	0	0	1	0	1	0	0	0	0	0	0	0	0	0	0	0	0	0	0	0	0	0	0	0
CBM46	0	0	0	0	0	0	0	0	0	0	0	0	0	0	1	0	0	0	0	0	0	0	0	0	0	0	0	0	0	0	0	0	0	0	0	0	0	0	0	0	0	0	0	0
CBM47	0	0	0	0	0	0	0	0	0	0	0	0	0	0	1	0	0	0	0	0	0	0	0	0	0	0	0	0	0	0	0	0	0	0	0	0	0	0	0	0	0	0	0	0
CBM48	2	1	2	2	1	1	1	1	1	1	4	2	1	1	1	1	1	1	2	1	1	1	1	1	1	1	1	1	1	1	1	1	1	1	1	1	1	1	1	1	1	0	1	1
CBM50	6	12	8	6	8	5	5	5	6	6	5	24	6	7	8	5	6	4	3	4	9	6	21	2	2	7	10	7	5	8	7	5	11	4	14	5	2	3	3	8	6	4	2	11
CBM51	0	0	0	0	0	0	0	0	0	0	0	0	0	0	0	0	0	0	0	0	1	0	0	0	0	0	0	0	0	0	0	0	0	0	0	0	0	0	0	0	0	0	0	0
CBM52	0	0	0	0	0	0	0	1	0	0	0	0	0	0	0	0	0	0	0	0	0	0	0	0	1	0	0	0	0	1	0	0	0	0	0	0	0	1	0	1	0	0	0	0
CBM54	0	0	0	0	0	0	0	0	0	0	0	0	0	0	0	0	0	0	0	0	0	0	0	0	0	0	0	0	0	0	0	1	0	0	0	0	0	0	0	0	0	0	0	0
CBM56	0	0	0	0	0	1	0	0	0	0	0	0	0	0	0	0	1	0	0	0	0	0	0	0	0	0	0	0	0	0	0	0	0	0	0	0	0	0	0	0	0	0	0	1
CBM57	0	0	0	0	0	0	0	0	0	0	0	0	0	0	0	0	0	0	0	0	0	0	1	0	0	0	0	0	0	0	0	0	0	0	0	0	0	0	0	0	0	0	0	0
CBM58	0	0	0	0	0	0	0	0	0	0	0	0	0	0	0	1	0	0	0	0	0	0	0	0	0	0	0	0	0	0	0	0	0	0	0	0	0	0	0	0	0	0	0	0
CBM59	0	0	0	0	0	0	0	0	0	0	0	0	0	0	0	0	0	0	0	0	0	0	0	0	0	0	0	0	0	0	0	0	0	0	0	0	0	0	0	0	0	0	0	1
CBM60	0	0	0	0	0	0	0	0	0	0	0	1	0	0	0	0	0	0	0	0	0	0	0	0	0	0	0	0	0	0	0	0	0	0	0	0	0	0	0	0	0	0	0	0
CBM62	0	0	0	0	0	0	0	0	0	0	0	0	0	0	0	0	0	0	0	0	0	0	0	0	0	0	0	0	0	0	0	0	0	0	0	0	0	0	0	0	0	1	0	0
CBM63	0	0	0	0	0	0	1	1	0	0	0	0	0	0	0	0	0	0	0	1	0	0	0	0	0	0	0	0	0	0	0	1	0	0	0	0	0	0	0	0	0	0	1	1
CBM64	0	0	0	0	0	0	0	0	0	0	0	0	0	0	0	0	0	0	0	0	0	0	0	0	0	2	0	0	0	0	0	0	0	0	0	0	0	0	0	0	0	0	0	0
CBM66	0	0	0	0	0	0	0	0	0	0	0	1	0	0	0	0	0	0	0	0	0	0	0	0	0	0	0	0	0	0	0	0	0	0	0	0	0	0	0	0	0	0	0	1
CBM67	1	2	3	0	0	4	1	1	0	0	0	2	0	1	0	0	1	0	0	0	0	2	6	0	0	7	11	10	0	6	1	0	16	0	31	0	0	0	5	0	0	0	0	3
CBM70	0	1	0	0	0	0	0	0	0	0	0	0	0	0	0	0	0	0	0	0	0	0	0	0	0	0	0	0	0	0	0	0	0	0	0	0	0	0	0	0	0	0	0	0
CBM71	0	0	0	0	0	0	0	0	0	0	0	1	0	0	0	0	0	0	0	0	0	0	0	0	0	0	0	0	0	0	0	0	0	0	0	0	0	0	0	0	0	0	0	0
Total CAZymes	491	526	505	491	420	494	451	493	491	552	395	734	402	488	419	405	385	326	319	375	388	586	629	397	407	513	515	606	401	590	500	497	633	367	585	396	206	356	310	318	322	269	240	547
mean of different ecological niche fungi	495.214														373.857													508.333									296.833
SD of different ecological niche fungi	79.1664														35.1179													95.4172									47.925
AA1	2	4	6	6	1	6	2	1	1	6	1	5	3	3	0	0	0	0	0	1	2	2	4	2	2	4	4	2	1	5	2	3	7	1	8	2	3	0	1	1	7	3	2	6
AA2	19	12	9	13	17	22	3	2	27	8	12	23	18	6	2	1	1	2	3	1	1	13	18	1	1	10	17	15	5	6	10	4	4	5	13	5	2	3	2	2	1	1	3	3
AA3	23	48	25	25	37	45	27	23	23	50	23	44	28	45	20	23	24	15	30	12	13	45	84	16	11	42	39	29	35	39	31	35	47	28	48	33	2	10	10	18	19	11	10	34
AA4	3	2	2	0	1	1	2	2	3	2	1	1	1	1	1	3	2	1	3	1	3	3	1	2	1	1	2	2	1	3	2	0	1	2	2	1	0	0	0	2	2	2	1	4
AA5	7	4	5	9	7	9	7	2	9	8	7	8	4	5	4	2	2	4	4	3	3	16	7	3	3	15	7	14	9	10	4	6	15	8	5	9	2	10	4	5	4	7	4	0
AA6	2	3	2	3	4	5	3	4	1	1	1	5	3	1	1	3	3	1	1	2	2	3	6	1	1	2	3	3	4	2	2	3	1	4	1	4	1	2	8	1	3	3	1	3
AA7	10	26	16	20	13	19	18	13	11	17	5	15	14	13	14	15	12	12	8	7	10	33	20	10	8	23	28	30	14	29	21	18	35	11	31	14	2	10	31	21	7	13	6	42
AA8	1	3	1	1	2	1	1	1	2	2	1	1	1	3	0	1	0	0	0	3	2	2	2	0	0	1	1	1	1	0	1	1	2	1	1	1	0	0	0	0	0	0	0	2
AA9	24	21	12	14	16	13	17	22	18	16	17	19	13	23	4	5	4	2	2	7	5	21	30	0	0	29	13	20	11	4	30	34	27	10	17	11	0	5	2	2	2	3	0	7
AA10	0	0	0	0	1	2	0	0	0	0	0	0	0	0	0	0	0	0	0	0	0	0	0	0	0	0	0	0	0	0	0	0	0	0	0	0	0	0	0	0	0	0	1	0
AA11	0	1	0	0	0	2	2	8	2	3	1	6	0	1	1	1	1	1	1	6	2	2	2	0	0	0	2	2	0	1	1	0	1	0	0	0	1	2	0	0	1	1	0	3
AA12	6	0	0	1	1	1	1	0	0	0	0	4	0	2	0	0	0	0	0	0	0	0	1	0	0	1	1	0	1	0	3	7	3	1	1	1	0	0	0	0	0	0	0	0
AA13	0	0	0	0	0	0	0	0	0	0	0	0	0	0	0	0	0	0	0	0	0	0	0	0	0	0	0	2	0	0	0	0	0	0	0	0	0	0	0	0	0	0	0	0
Total AAs	97	124	78	92	100	126	83	78	97	113	69	131	85	103	47	54	49	38	52	43	43	140	175	35	27	128	117	120	82	99	107	111	143	71	127	81	13	42	58	52	46	44	28	104
mean of different ecological niche fungi	98.2857														46.5714													104.556									42.5
SD of different ecological niche fungi	18.6602														5.20596													22.3314									14.2332
CYP51F1	1	3	2	1	1	1	1	1	1	2	1	2	2	3	1	1	1	2	1	1	1	2	5	4	2	1	2	1	1	1	1	5	1	1	2	1	1	1	1	1	1	1	1	1
CYP51F2	0	0	0	0	0	0	0	0	0	0	0	0	0	0	0	0	0	0	0	0	0	0	0	1	0	0	0	0	0	0	0	0	0	0	0	0	0	0	0	0	0	0	0	1
CYP51F5	0	0	0	0	0	0	0	0	0	0	0	0	0	0	0	0	0	0	0	0	0	0	0	0	0	0	0	0	0	0	0	0	0	0	0	0	0	0	0	0	0	0	0	2
CYP52A12	0	0	0	0	0	0	0	0	0	0	0	0	0	0	0	0	0	0	0	0	0	0	0	1	0	0	0	0	0	0	0	0	0	0	0	0	0	0	0	0	0	0	0	0
CYP52A13	0	0	0	0	0	0	0	0	0	1	0	0	0	0	0	0	0	0	0	0	0	0	0	0	0	0	0	0	0	0	0	0	0	0	0	0	0	0	0	0	0	0	0	0
CYP52A15	0	1	0	0	0	0	0	0	0	0	0	0	0	0	0	0	0	0	0	0	0	0	0	0	0	0	0	0	0	0	0	0	0	0	0	0	0	0	0	0	0	0	0	0
CYP52A16	0	2	0	0	0	0	0	0	0	0	0	0	0	0	0	0	0	0	0	0	0	0	0	0	0	0	0	0	0	0	0	0	0	0	0	0	0	0	0	0	0	0	0	0
CYP52A2	0	0	0	0	0	0	0	0	0	0	0	0	0	0	0	0	0	0	0	0	0	0	0	0	0	0	0	0	0	1	0	0	0	0	0	0	0	0	0	0	0	0	0	0
CYP52A20	0	0	0	0	0	0	0	0	0	0	0	0	0	0	0	0	0	0	0	0	0	0	0	0	0	0	0	0	0	0	0	0	0	0	0	0	0	0	0	0	0	0	0	0
CYP52A4	0	1	0	0	0	0	0	0	0	0	0	0	0	0	0	0	0	0	0	0	0	0	0	0	0	0	0	0	0	0	0	0	0	0	0	0	0	0	0	0	0	0	0	0
CYP52A5	0	0	0	0	0	0	0	0	0	1	0	0	0	0	0	0	0	0	0	0	0	0	0	0	0	1	0	0	0	0	0	0	0	0	0	0	0	0	0	0	0	0	0	0
CYP52A52	0	0	0	0	0	0	0	0	0	1	0	0	0	0	0	0	0	0	0	0	0	0	0	0	0	0	0	0	0	0	0	0	0	0	0	0	0	0	0	0	0	0	0	0
CYP52B1	0	0	0	0	0	0	0	0	0	0	0	0	0	0	0	0	0	0	0	0	0	0	1	0	0	0	0	0	0	0	0	0	0	0	0	0	0	0	0	0	0	0	0	0
CYP52E2	0	0	0	0	0	0	0	0	0	0	0	0	0	0	0	0	0	0	0	0	0	0	0	1	1	0	0	0	0	0	0	0	0	0	0	0	0	0	0	0	0	0	0	0
CYP52F1	0	1	0	0	0	0	0	0	0	0	0	0	0	0	0	0	0	0	0	0	0	0	0	0	0	0	0	0	0	0	0	0	0	0	0	0	0	0	0	0	0	0	0	0
CYP52F7	0	0	0	0	0	0	0	0	0	0	0	0	0	0	0	0	0	0	0	0	0	0	0	0	0	0	0	0	0	0	0	0	0	0	0	0	0	1	0	0	0	0	0	0
CYP52F8	0	1	0	0	0	0	0	0	0	0	0	0	0	0	0	0	0	0	0	0	0	0	0	0	0	0	0	0	0	0	0	0	0	0	0	0	0	0	0	0	0	0	0	0
CYP52G4	0	1	0	0	0	0	0	0	0	0	0	0	0	0	0	0	0	0	0	0	0	0	0	0	0	0	0	0	0	0	0	0	0	0	0	0	0	0	0	0	0	0	0	0
CYP52G6	0	0	0	0	0	0	0	0	0	0	0	0	0	0	0	0	0	0	0	0	0	0	0	0	0	0	0	0	0	0	0	0	0	0	0	0	0	0	0	0	0	0	0	1
CYP52G7	0	0	0	0	0	0	0	0	0	0	0	0	0	0	0	0	0	0	0	2	0	0	0	0	0	0	0	0	0	0	0	0	0	0	0	0	0	0	0	0	0	0	0	1
CYP52H4	0	0	0	0	0	0	0	0	0	0	0	0	0	0	0	0	0	0	0	0	0	0	0	0	0	0	0	0	0	0	0	0	0	0	0	0	0	0	0	0	0	0	0	1
CYP52H5	0	0	0	0	0	0	0	0	0	0	0	0	0	0	0	1	0	0	0	0	0	0	0	0	0	0	0	0	0	0	0	0	0	0	0	0	0	0	0	0	0	0	0	0
CYP52K1	0	0	0	0	0	0	0	0	0	0	0	0	0	0	0	0	0	1	0	0	0	0	0	0	0	0	0	0	0	0	0	0	0	0	0	0	0	1	0	0	0	0	0	0
CYP52M1	0	0	0	0	0	0	0	0	0	0	0	0	0	0	0	0	0	0	0	0	0	0	0	0	0	0	0	0	0	0	0	0	0	0	0	0	0	0	1	0	0	0	0	0
CYP52P1	0	0	0	0	0	0	0	0	0	0	0	0	0	0	0	0	0	0	0	0	0	0	0	0	0	0	0	0	0	0	0	0	0	0	0	0	0	0	0	0	0	0	0	1
CYP52Q1	0	1	0	0	0	0	0	0	0	0	0	0	0	0	1	0	0	0	0	0	0	0	0	0	0	0	0	0	0	0	0	0	0	0	0	0	0	0	0	0	0	0	0	1
CYP52T1	0	0	0	0	0	0	0	0	0	0	0	0	0	0	0	0	0	0	0	0	0	0	0	0	0	0	0	0	0	0	0	0	0	0	0	0	0	0	1	0	0	0	0	0
CYP53A1	0	0	0	0	0	0	0	0	0	0	0	0	0	0	0	0	0	0	0	0	0	0	0	0	0	0	0	0	0	0	0	0	0	0	0	0	0	0	0	0	0	0	0	1
CYP53A11	0	0	0	1	0	0	0	0	0	0	0	0	0	0	0	0	0	0	0	0	0	1	0	0	0	0	0	0	0	1	0	0	0	0	0	0	0	0	0	0	0	0	0	0
CYP53A15	0	0	1	1	0	0	1	0	0	0	0	1	0	1	0	0	0	0	0	0	0	4	3	0	0	2	0	0	0	0	0	0	0	0	0	0	0	0	0	0	0	0	0	0
CYP53A16	0	0	0	0	0	0	0	0	0	0	0	0	0	0	0	0	0	0	0	0	0	1	0	0	0	0	0	1	0	0	0	0	0	0	0	0	0	0	0	0	0	0	0	0
CYP53A19	0	0	0	0	0	0	0	0	0	0	0	0	0	0	0	0	0	0	0	0	0	0	0	0	0	0	0	0	0	0	0	0	0	0	1	0	0	0	0	0	0	0	0	0
CYP53A23	1	0	0	0	0	0	1	0	0	0	0	0	0	0	0	0	0	0	0	0	0	1	0	0	0	0	0	0	0	0	0	0	1	0	0	0	0	0	0	0	0	0	0	0
CYP53A4	0	0	0	0	0	0	0	0	0	0	0	0	2	0	0	0	0	0	0	1	0	0	0	0	0	0	0	0	0	0	0	0	0	0	0	0	0	0	0	0	0	0	0	0
CYP53A8	0	0	0	0	0	0	0	0	0	0	0	0	0	0	0	0	0	0	0	0	0	0	0	0	1	0	0	0	0	0	0	0	1	0	0	0	0	0	0	0	0	0	0	0
CYP53B1	0	0	0	0	0	0	1	0	0	0	0	0	0	0	0	0	0	0	0	0	0	0	0	0	0	0	0	0	0	0	0	0	0	0	0	0	0	0	0	0	0	0	0	0
CYP53B3	0	0	0	0	0	0	0	0	0	0	0	0	0	0	0	0	1	0	0	0	0	0	0	0	0	0	0	0	0	0	0	0	0	0	0	0	0	0	0	0	0	0	0	1
CYP53C1	0	0	0	0	0	0	0	0	0	0	0	0	1	0	0	1	0	0	0	0	0	0	0	0	0	0	0	0	0	0	0	0	0	0	0	0	0	0	0	0	0	0	1	1
CYP53C2	1	8	2	1	2	1	3	1	2	1	1	1	9	1	8	1	1	10	5	3	1	6	3	1	1	1	1	1	2	2	1	1	1	2	1	2	0	1	1	3	1	1	0	0
CYP53D1	0	0	0	0	0	0	0	0	0	0	1	0	0	0	0	0	0	0	0	0	0	0	0	0	0	0	0	0	0	0	0	0	0	0	0	0	0	0	0	0	0	0	0	0
CYP54C4	0	0	0	0	0	0	0	0	0	0	0	0	0	0	0	0	0	0	0	0	0	0	0	0	0	0	0	0	0	0	0	0	0	0	0	0	0	0	0	0	0	0	0	0
CYP55A10	0	0	0	0	0	0	0	0	0	0	0	0	0	0	0	0	0	0	0	0	0	0	1	0	0	0	0	0	0	0	0	0	0	0	0	0	0	0	0	0	0	0	0	0
CYP55A13	0	0	0	0	0	0	0	0	0	0	0	0	0	0	0	0	0	0	0	0	0	0	0	0	0	0	0	0	0	0	0	0	1	0	0	1	0	0	0	0	0	0	0	0
CYP55A17	0	0	0	0	0	0	0	0	0	0	0	0	1	0	0	0	0	0	0	0	0	0	0	0	0	0	0	0	1	0	0	0	0	0	0	0	0	0	0	0	0	0	0	0
CYP55A2	0	0	0	0	0	0	0	0	0	0	0	0	0	0	0	0	0	0	0	0	0	0	0	0	0	0	0	0	0	0	0	0	0	0	0	0	0	0	0	0	0	0	0	1
CYP55A3	0	0	0	0	0	0	0	0	0	0	0	0	0	0	0	0	0	0	0	0	0	0	0	0	0	0	0	0	0	0	0	0	0	1	0	0	0	0	0	0	0	0	0	0
CYP55A5v2	0	0	0	0	0	0	0	0	0	0	0	0	0	0	0	0	0	0	0	0	0	0	0	0	0	0	0	0	0	0	0	0	0	0	0	0	0	0	0	0	0	0	0	1
CYP55A6	0	0	0	0	0	1	0	0	0	0	0	0	0	0	0	0	0	0	0	0	0	0	0	0	0	0	0	0	0	0	0	0	0	0	0	0	0	0	0	0	0	0	0	0
CYP55C1	0	0	0	0	0	0	0	0	0	0	0	0	0	0	0	0	0	1	0	0	0	0	0	0	0	0	0	0	0	0	0	0	0	0	0	0	0	0	0	0	0	0	0	2
CYP56C2	0	0	0	0	0	0	0	0	0	0	0	0	0	1	1	0	0	0	0	0	0	0	0	0	0	0	0	0	0	0	0	0	0	0	0	0	0	0	0	0	0	0	0	0
CYP56C3	0	0	0	0	1	0	0	0	0	0	0	0	0	0	0	0	0	0	0	0	0	0	0	0	0	0	0	0	0	0	0	0	0	0	0	0	0	0	0	0	0	0	0	0
CYP57A2	0	0	0	0	0	0	0	0	0	0	0	0	0	0	0	0	0	0	0	0	0	1	0	0	0	0	0	0	0	1	0	0	0	0	0	0	0	0	0	0	0	0	0	0
CYP57A4	0	1	0	0	0	0	0	0	0	0	0	0	0	0	0	0	0	0	0	0	0	0	0	0	0	0	0	0	0	0	0	0	0	0	0	0	0	0	0	0	0	0	0	0
CYP57B2	0	0	0	1	0	0	0	0	0	0	0	0	0	0	0	1	0	0	0	0	0	0	0	1	1	0	0	0	0	0	0	0	0	0	0	0	0	0	0	0	0	0	0	3
CYP57B3	0	0	0	0	0	0	0	0	0	0	0	0	0	0	0	0	0	0	0	0	0	0	0	0	0	0	0	0	0	0	0	0	0	0	0	0	0	0	0	0	0	0	0	0
CYP57B4	0	0	0	0	0	0	0	0	0	0	0	1	0	0	0	0	0	0	0	0	0	0	0	0	0	0	0	0	0	0	0	0	0	0	0	0	0	0	0	0	0	0	0	0
CYP58F2	0	0	0	0	0	0	0	0	0	0	0	0	0	0	0	0	0	0	0	0	0	0	0	0	0	0	0	0	0	0	0	0	0	0	0	0	0	0	0	0	0	0	0	1
CYP58G1	0	0	0	0	0	0	0	0	0	0	0	0	0	0	0	0	0	0	0	0	0	0	0	0	0	0	0	0	0	3	0	0	0	0	0	0	0	0	0	0	0	0	0	0
CYP58L1	0	0	0	0	0	0	0	0	0	0	0	0	0	0	0	0	0	0	0	0	0	0	0	0	0	0	0	0	0	0	0	0	0	0	0	0	0	0	0	0	0	0	0	1
CYP58M1	0	0	0	0	0	0	0	0	0	0	0	0	0	0	0	1	0	0	0	0	0	0	0	0	0	0	0	0	0	0	0	0	0	0	0	0	0	0	0	0	0	0	0	1
CYP58M2	0	0	0	0	0	0	0	0	0	0	0	0	0	0	0	0	0	0	0	0	0	0	0	0	0	0	0	0	0	2	0	0	0	0	0	0	0	0	0	0	0	0	0	1
CYP58M4	0	0	0	0	0	0	0	0	0	0	0	0	0	0	0	0	0	0	0	0	0	0	0	0	0	0	0	0	0	0	0	0	0	0	0	0	0	0	0	0	0	0	0	2
CYP58N1	0	0	0	0	0	0	0	0	0	0	0	0	0	0	0	0	0	0	0	0	0	0	0	0	0	0	0	0	0	0	0	0	0	0	0	0	0	0	0	0	0	0	0	1
CYP58-un1	0	0	0	0	0	0	0	0	0	0	0	0	0	0	0	0	0	0	0	0	0	0	0	0	0	0	0	0	0	0	0	0	0	0	0	0	0	0	0	0	0	0	0	1
CYP59C2	0	0	0	0	0	0	0	0	0	0	0	0	0	0	0	0	0	0	0	0	0	0	0	0	0	0	0	0	0	0	0	0	0	0	0	0	0	0	0	0	0	0	0	1
CYP59D2	0	0	0	0	0	0	0	0	0	0	0	0	0	0	0	0	1	0	0	0	0	0	0	0	0	0	0	0	0	0	0	0	0	0	0	0	0	0	0	0	0	0	0	0
CYP59D3	0	0	0	0	0	0	0	0	0	0	0	0	0	0	0	0	0	0	0	0	0	0	0	0	0	0	0	0	0	0	0	0	0	0	0	0	0	0	0	0	0	0	0	1
CYP61A1	3	1	1	1	1	1	1	1	1	1	1	1	2	1	1	1	1	1	1	1	3	1	1	1	1	1	1	1	1	1	1	1	1	1	1	1	1	1	1	1	1	1	1	1
CYP61A7	0	0	0	0	0	0	0	0	0	0	0	0	0	0	0	0	0	0	0	0	0	0	0	0	0	0	0	0	0	0	0	0	0	0	0	0	0	0	0	0	0	0	0	1
CYP62B2	0	0	0	0	0	0	0	2	0	0	0	0	0	0	0	0	0	0	0	0	0	0	0	0	0	0	0	0	1	0	0	1	0	0	0	1	0	0	0	2	0	0	0	0
CYP62B3	0	1	1	0	0	0	2	0	0	0	1	1	0	1	0	0	1	1	1	0	0	1	1	1	0	1	0	1	0	1	0	0	0	1	1	0	0	0	2	0	0	0	0	0
CYP62C1	0	0	0	1	0	0	0	1	0	0	0	3	0	0	0	0	0	0	0	0	0	0	0	1	0	0	0	0	0	1	0	0	0	0	0	0	0	0	0	0	0	0	0	0
CYP62C2	0	0	0	0	0	0	0	0	0	0	0	2	0	0	0	0	0	0	0	0	0	0	0	0	0	0	0	0	0	0	0	0	0	0	0	0	0	1	0	0	0	0	0	0
CYP62C3	0	0	0	0	0	0	0	0	0	0	0	0	0	0	0	0	0	0	0	0	0	0	0	0	0	0	0	0	0	0	0	0	0	0	0	0	0	0	0	0	0	0	0	1
CYP62D1	0	0	0	0	1	1	0	1	0	0	0	1	1	0	1	0	0	0	0	1	1	0	0	0	0	0	1	0	0	0	1	0	0	0	0	0	0	0	0	0	0	0	0	0
CYP63A1	1	2	0	1	1	0	0	0	0	1	0	0	0	0	2	0	0	1	0	0	0	0	2	0	0	0	0	0	0	0	0	0	1	0	1	0	0	1	0	2	0	0	0	0
CYP63A2	0	0	0	0	1	1	0	0	0	0	1	0	0	0	0	0	0	0	0	0	0	0	3	0	0	0	0	1	0	0	1	0	0	0	0	0	0	0	1	0	0	0	0	0
CYP63A3	7	4	2	2	1	3	7	7	3	5	3	5	2	2	2	2	1	5	5	4	6	4	15	0	0	6	5	7	4	3	6	7	3	3	12	2	1	3	5	0	3	1	0	0
CYP63A4	3	12	2	1	1	1	4	0	2	0	2	0	0	2	0	0	0	0	0	0	0	3	0	0	0	0	3	2	2	2	1	2	1	0	0	2	0	1	0	4	0	0	0	0
CYP63B1	1	0	1	1	1	1	0	1	0	1	0	1	1	1	1	1	1	1	2	1	1	0	1	0	0	1	1	1	1	1	1	1	1	1	1	1	0	1	1	1	1	1	0	0
CYP63C1	0	0	0	0	2	0	0	0	0	2	0	1	0	0	1	0	0	1	0	0	0	0	1	0	0	0	0	0	0	0	0	0	0	0	0	0	0	0	0	0	0	0	0	0
CYP63C2	0	0	0	0	0	0	0	0	0	1	0	0	0	0	0	0	0	0	0	0	0	0	0	0	0	1	0	0	0	0	0	0	0	0	0	0	0	0	0	0	0	0	0	0
CYP64A1	1	0	0	0	0	0	0	0	0	0	0	0	0	0	0	0	0	1	0	0	0	0	1	0	0	0	0	0	0	0	0	0	0	0	0	0	0	0	0	0	0	1	0	0
CYP65AB2	0	0	0	0	1	0	0	0	0	0	0	0	0	0	0	0	0	0	0	0	0	0	0	0	0	0	0	0	0	0	0	0	0	0	0	0	0	0	0	0	0	0	0	0
CYP65AC1	0	1	1	0	0	0	0	0	1	0	0	0	0	0	0	0	0	0	0	0	0	0	0	0	0	0	0	0	0	0	0	0	0	0	0	0	0	0	0	0	0	0	0	0
CYP65AG1	0	0	0	1	0	0	0	0	0	0	0	0	0	0	0	0	0	0	0	0	0	0	0	0	0	0	0	0	0	0	0	0	0	0	0	0	0	0	0	0	0	0	0	0
CYP65AG2	0	0	0	0	0	0	0	0	0	0	0	0	0	0	0	0	0	0	0	0	1	0	0	0	0	0	0	0	0	0	0	0	0	0	0	0	0	0	0	0	0	0	0	1
CYP65AG3	0	0	0	0	0	0	0	0	0	0	0	0	0	0	0	1	0	0	0	0	0	0	0	0	0	0	0	0	0	0	0	0	0	0	0	0	0	0	0	0	0	0	0	0
CYP65AK1	0	0	0	0	0	0	0	0	0	0	0	0	0	0	0	1	0	0	0	0	0	0	0	0	0	0	0	0	0	0	0	0	0	0	0	0	0	0	0	0	0	0	0	1
CYP65AK2	0	0	0	0	0	0	0	0	0	0	0	0	0	0	0	0	0	0	0	0	0	0	0	0	0	0	0	0	0	0	0	0	0	0	1	0	0	0	0	0	0	0	0	0
CYP65AL1	0	0	0	0	0	0	0	0	0	0	0	0	0	0	0	0	0	0	0	0	0	0	0	0	0	0	0	0	0	0	0	0	0	0	0	0	0	0	0	0	0	0	0	1
CYP65AM1	0	0	0	0	0	0	0	0	0	0	0	0	1	0	0	0	0	0	0	0	0	0	0	0	0	0	0	0	0	0	0	0	0	0	0	0	0	0	0	0	0	0	0	1
CYP65AN1	0	0	0	0	0	0	0	0	0	0	0	0	0	0	0	0	0	0	0	0	0	0	0	0	0	0	0	0	0	0	0	0	0	0	0	0	0	0	0	0	0	0	0	1
CYP65AP1	0	0	0	0	0	0	0	0	0	0	0	0	0	0	0	0	0	0	0	0	0	0	0	0	0	0	0	0	0	0	0	0	0	0	0	0	0	0	0	0	0	0	0	1
CYP65AP2	0	0	0	0	0	0	0	0	0	1	0	0	0	0	0	0	0	0	0	0	0	0	0	0	0	0	0	0	0	0	0	0	0	0	0	0	0	0	0	0	0	0	0	1
CYP65AQ1	0	0	0	0	0	0	0	0	0	0	0	0	0	0	0	0	0	0	0	0	0	0	0	0	0	0	0	0	0	0	0	0	0	0	0	0	0	0	0	0	0	0	0	1
CYP65AR1	0	0	0	0	0	0	0	0	0	0	0	0	0	0	0	0	0	0	0	0	0	0	0	0	0	0	0	0	0	0	0	0	0	0	0	0	0	0	0	0	0	0	0	1
CYP65AY1	0	0	0	1	0	0	0	0	0	0	0	0	0	0	0	0	0	0	1	0	0	0	0	0	0	0	0	0	0	0	0	0	0	0	0	0	0	0	0	0	0	0	0	0
CYP65J2	0	1	0	0	0	0	0	0	0	0	0	0	0	0	0	0	0	0	0	0	0	0	0	0	0	0	0	0	0	0	0	0	0	0	0	0	0	0	0	0	0	0	0	0
CYP65Q1	0	0	0	0	0	0	0	0	0	0	0	0	1	0	0	0	0	0	0	0	0	0	0	0	0	0	0	0	0	0	0	0	0	0	0	0	0	0	0	0	0	0	0	0
CYP65T6	0	0	0	0	0	0	0	0	0	0	0	0	0	0	0	0	0	0	0	0	0	0	0	0	0	0	0	0	0	0	0	0	0	0	0	0	0	0	0	0	0	0	0	1
CYP65T7	0	0	0	0	0	0	0	0	0	0	0	0	0	0	0	0	0	0	0	0	0	0	0	0	0	0	0	0	0	0	0	0	0	0	0	0	0	0	0	0	0	0	0	1
CYP65U2	0	0	0	0	0	0	0	0	0	0	0	0	0	0	0	0	0	0	0	0	0	0	0	0	0	0	0	0	0	0	0	0	0	0	0	0	0	0	0	0	0	0	0	1
CYP65V4	0	0	0	0	0	0	0	0	0	0	0	0	0	0	0	0	0	0	0	0	0	0	0	0	0	0	0	0	0	0	0	0	0	0	0	0	0	0	0	0	0	0	0	1
CYP65W2	0	0	0	1	0	0	0	0	0	0	0	0	0	0	0	0	0	0	0	0	0	2	0	0	0	0	0	0	0	0	0	0	0	0	0	0	0	0	0	0	0	0	0	1
CYP65Z1	0	0	0	0	0	0	0	0	0	1	0	0	0	0	0	0	0	0	0	0	0	0	0	0	0	0	0	0	0	0	0	0	0	0	0	0	0	0	0	0	0	0	0	0
CYP65Z4	0	0	0	0	0	0	0	0	0	0	0	0	0	0	0	0	0	0	0	0	0	0	0	0	0	0	0	0	0	0	0	0	0	0	0	0	0	0	0	0	0	0	0	0
CYP65Z5	0	0	0	1	0	0	0	0	0	1	0	0	0	0	0	0	0	0	0	0	0	0	0	0	0	0	0	0	0	0	0	0	0	0	0	0	0	0	0	0	0	0	0	0
CYP66A1	0	1	0	0	0	1	0	0	1	1	2	0	0	0	0	1	2	1	1	0	1	0	0	1	0	1	0	0	10	0	2	0	1	3	11	10	0	2	1	0	1	1	0	0
CYP66B1	1	2	0	4	1	1	0	0	6	2	4	2	1	0	0	2	4	0	0	0	0	0	5	1	1	5	5	5	9	0	3	24	8	8	13	11	0	8	0	1	0	0	0	0
CYP67A1	0	0	0	0	2	0	0	0	0	0	0	0	2	0	0	0	0	0	1	0	0	0	1	1	0	0	2	0	0	2	0	1	0	0	1	0	0	0	0	0	0	0	0	0
CYP67A2	3	3	3	3	14	3	0	4	4	8	4	5	7	4	1	4	1	0	5	1	3	3	3	0	0	2	3	1	0	3	0	1	3	0	1	0	0	0	0	1	1	0	0	0
CYP68D1	0	0	0	0	0	0	0	0	0	0	0	0	0	0	0	0	0	0	0	0	0	0	0	0	0	0	0	0	0	0	0	0	0	0	0	0	0	0	0	0	0	0	0	2
CYP68D3	0	0	0	0	0	0	0	0	0	0	0	0	0	0	0	0	0	0	0	0	0	0	0	0	0	0	0	0	0	0	0	0	0	0	0	0	0	0	0	0	0	0	0	1
CYP68H3	0	0	0	0	0	0	0	0	0	0	0	0	0	0	0	0	0	1	0	0	0	0	0	0	0	0	0	0	0	0	0	0	0	0	0	0	0	0	0	0	0	0	0	0
CYP68L3	0	0	0	0	0	0	0	0	0	0	0	0	0	1	0	0	0	0	0	0	0	0	0	0	0	0	0	0	0	0	0	0	0	0	0	0	0	0	0	0	0	0	0	0
CYP68S1	0	0	0	0	0	0	0	0	0	0	0	1	0	0	0	0	0	0	0	0	0	0	0	0	0	0	0	0	0	0	0	0	0	0	0	0	0	0	0	0	0	0	0	1
CYP68T1	0	0	0	0	0	0	0	0	0	0	0	0	0	0	0	0	0	0	0	0	0	0	0	0	0	0	0	0	0	0	0	0	0	0	0	0	0	0	0	0	0	0	0	1
CYP502A1	24	26	21	15	40	27	13	12	38	41	13	40	21	22	43	14	26	50	53	11	35	27	74	18	3	27	35	40	11	20	29	19	41	11	47	10	0	8	22	16	35	20	0	0
CYP502B1	0	2	1	0	1	0	1	0	1	0	1	1	2	0	4	0	1	2	5	0	2	0	6	1	2	1	2	3	1	3	1	0	0	2	3	2	0	0	0	2	1	0	0	0
CYP503A2	0	0	0	0	0	0	0	0	0	0	0	0	0	0	0	0	0	0	0	0	0	0	0	0	0	0	0	0	0	0	0	0	0	0	0	0	0	0	0	0	0	0	0	1
CYP503B1	0	0	0	0	0	0	0	0	0	0	0	0	0	0	0	0	0	0	1	0	0	0	0	0	0	0	0	0	0	0	0	0	0	0	0	0	0	0	0	0	0	0	0	1
CYP503B2	0	0	0	0	0	0	0	0	0	0	0	0	0	0	0	0	0	0	0	0	0	0	0	0	0	0	0	0	0	0	0	0	0	0	0	0	0	0	0	0	0	0	0	1
CYP503B3	0	0	0	0	0	0	0	0	0	0	0	0	0	0	0	0	0	0	0	0	0	0	0	0	0	1	0	0	0	0	0	0	0	0	0	0	0	0	0	0	0	0	0	1
CYP503B4	0	0	0	0	0	0	0	0	0	0	0	0	0	0	0	0	0	0	0	0	0	0	0	0	0	0	0	0	0	0	0	0	0	0	0	0	0	0	1	0	0	0	0	0
CYP503C1	0	0	0	0	0	0	0	0	0	0	0	0	0	0	0	0	0	0	0	0	0	0	0	0	0	0	0	0	0	0	0	0	0	0	0	0	0	0	0	0	0	0	0	1
CYP504A15	0	0	0	0	0	0	0	0	0	0	0	0	0	0	0	0	0	0	0	0	0	0	0	0	0	0	0	0	0	0	0	0	0	0	0	0	0	0	0	0	0	0	0	1
CYP504B11	0	0	0	0	0	0	0	0	0	0	0	0	0	0	0	0	0	0	0	0	0	0	0	0	0	0	0	0	0	0	1	0	0	0	0	0	0	0	0	0	0	0	0	0
CYP504B6	0	0	0	0	0	0	0	0	0	0	0	0	0	0	0	0	0	0	0	0	0	0	0	0	0	0	0	0	0	0	0	0	0	0	0	0	0	0	0	1	0	0	0	0
CYP504B7	0	0	0	0	0	0	0	0	0	0	0	0	0	0	0	0	0	0	0	0	0	0	0	0	0	0	0	0	0	0	0	0	0	0	0	0	0	0	0	0	0	0	0	1
CYP504C1	0	0	0	0	0	0	0	0	0	0	0	0	0	3	0	0	0	0	0	0	1	0	0	0	0	0	0	0	0	0	0	0	1	0	0	0	0	0	0	0	0	0	1	0
CYP504D1	0	0	0	0	0	0	0	0	0	0	0	0	0	0	0	1	0	0	0	0	0	0	0	0	0	0	0	0	0	0	0	0	0	0	0	0	0	0	0	0	0	0	1	0
CYP504E2	0	0	0	0	0	0	0	0	0	0	0	0	0	0	0	0	0	0	0	0	0	0	0	0	0	0	0	0	0	0	0	0	0	0	0	0	0	0	0	0	0	0	0	3
CYP504E3	0	0	0	0	0	0	0	0	0	0	0	0	0	0	0	0	0	0	0	0	0	0	0	0	0	0	0	0	0	0	1	0	0	0	0	0	0	0	0	0	0	0	0	0
CYP504E6	0	0	0	0	0	0	0	0	0	0	0	0	0	0	0	0	0	0	0	0	0	0	1	0	0	0	0	0	0	0	0	0	0	0	0	0	0	0	0	0	0	0	0	0
CYP505A1	0	0	0	2	2	0	0	0	2	1	1	8	0	0	0	1	1	0	0	0	0	0	0	2	4	1	0	0	0	0	0	0	0	0	0	0	0	0	0	0	0	0	0	0
CYP505A11	0	0	0	0	2	0	0	0	0	0	0	1	0	0	1	0	0	0	0	0	0	0	0	0	0	0	0	0	0	0	0	0	0	0	0	0	0	0	0	0	0	0	0	0
CYP505A14	0	0	1	0	0	0	0	0	0	0	0	0	0	0	0	0	0	0	0	0	0	0	0	0	0	0	0	0	0	0	0	0	0	0	0	0	0	0	0	0	0	0	0	0
CYP505A15	0	0	0	0	1	0	0	0	0	0	2	0	0	0	0	0	0	0	1	0	0	0	0	0	0	0	0	0	0	0	0	0	0	0	0	0	0	0	0	0	0	0	0	1
CYP505A17	0	0	0	0	1	0	0	0	0	0	0	0	0	0	0	0	0	0	0	0	0	0	0	0	0	0	0	0	0	0	0	0	0	0	0	0	0	0	0	0	0	0	0	0
CYP505A2	0	1	1	0	0	0	0	0	0	0	0	0	1	0	0	0	0	0	0	0	0	2	0	0	0	0	0	0	0	1	0	0	0	0	0	0	0	0	0	0	0	0	0	1
CYP505A20	0	2	0	0	0	0	0	0	0	0	0	0	0	0	0	0	0	0	0	0	0	0	0	0	0	0	0	0	0	0	0	0	0	0	0	0	0	0	0	0	0	0	0	0
CYP505A3	0	0	0	0	1	0	0	0	0	0	0	0	0	0	0	0	0	0	0	0	0	0	0	0	0	0	0	0	0	0	0	0	0	0	0	0	0	0	0	0	0	0	0	0
CYP505A5	0	0	0	0	0	0	0	1	0	0	0	0	0	0	0	0	0	0	0	0	0	0	0	0	0	0	0	0	0	0	0	0	0	0	0	0	0	0	0	0	0	0	0	0
CYP505A6	0	0	0	0	0	0	0	0	1	0	0	0	0	0	0	0	0	0	0	0	0	0	0	0	0	0	0	0	0	0	0	0	0	0	0	0	0	0	0	0	0	0	0	0
CYP505A7	0	0	0	0	0	0	0	0	0	0	0	0	0	0	0	0	0	0	0	0	0	0	0	1	1	0	0	0	0	0	0	0	0	0	0	0	0	0	0	0	0	0	0	0
CYP505A8	0	0	0	0	0	0	0	0	0	0	1	0	0	0	1	0	0	0	0	0	0	0	0	0	0	0	0	0	0	0	0	0	0	0	0	0	0	0	0	0	0	0	0	0
CYP505A9	0	0	0	0	0	0	0	0	0	0	0	0	0	0	0	0	0	0	0	0	0	0	0	0	1	0	0	0	0	0	0	0	0	0	0	0	0	0	0	0	0	0	0	0
CYP505B1	0	0	0	0	0	0	0	0	0	0	0	0	0	0	0	0	0	0	0	0	0	0	0	0	0	0	0	0	0	0	0	0	0	0	0	0	0	0	0	0	0	0	0	1
CYP505C2	0	0	0	0	0	0	0	0	0	0	0	0	0	0	0	0	0	0	0	0	0	0	0	0	0	0	0	0	0	0	0	1	0	0	0	0	0	0	0	0	0	0	0	0
CYP5065A1	15	5	5	3	2	4	3	2	3	18	4	2	4	3	3	4	5	3	1	1	12	9	12	4	5	3	8	9	5	13	2	1	12	5	8	5	0	1	2	5	22	5	1	0
CYP5076A1	0	2	0	0	0	0	1	0	0	0	0	0	0	1	0	1	1	0	2	0	0	0	2	0	0	0	0	0	0	0	0	0	0	0	1	0	0	0	0	1	0	0	0	3
CYP5077A1	0	0	0	0	0	0	0	0	0	0	0	0	0	0	0	0	0	0	0	0	0	0	0	0	0	0	0	0	0	0	0	0	0	0	0	0	0	0	0	1	0	0	1	0
CYP5078A2	0	0	0	0	0	0	0	0	0	0	0	0	0	0	0	0	0	0	0	0	0	0	0	0	0	0	0	0	0	0	0	0	0	0	1	0	0	0	0	0	1	0	0	0
CYP5080D1	0	0	0	0	0	0	0	0	0	0	0	0	0	0	0	0	0	0	0	0	0	0	0	0	1	0	0	0	0	0	0	0	0	0	0	0	0	0	0	0	0	0	0	2
CYP509A1	0	5	0	2	0	1	0	1	2	0	0	0	0	1	0	1	0	3	0	0	5	0	4	3	1	0	2	0	0	0	2	1	5	0	0	1	0	1	0	3	1	0	0	0
CYP510A1	15	0	6	0	1	26	3	2	3	4	0	6	1	1	0	1	0	2	0	0	3	3	9	0	0	1	13	17	1	49	2	0	2	1	40	1	0	1	15	0	2	1	0	0
CYP5116B1	0	1	1	0	1	1	1	1	0	0	0	1	0	1	1	0	0	1	1	5	1	0	1	0	0	0	2	1	1	1	0	1	1	1	1	1	0	1	0	1	2	3	0	1
CYP511A1	0	0	0	0	0	0	0	0	0	0	0	0	0	0	0	0	0	0	0	0	0	0	0	0	0	1	0	0	0	0	0	0	0	0	0	0	0	0	0	0	0	0	0	0
CYP5120B1	0	0	0	0	0	0	0	0	0	0	0	0	0	0	0	0	0	0	0	0	0	0	0	0	0	0	0	0	0	0	0	0	0	0	0	0	0	0	0	0	0	0	0	1
CYP5125A1	0	0	0	0	0	0	0	0	0	0	0	0	0	0	0	0	0	0	0	0	0	0	0	0	0	0	0	0	0	0	0	0	0	0	0	0	0	0	0	0	0	0	0	1
CYP512A1	16	18	5	4	15	10	7	7	8	10	5	14	13	6	18	8	9	22	16	4	11	8	34	9	12	4	17	6	12	13	11	13	6	9	14	12	0	10	38	4	2	14	0	0
CYP526B1	0	0	0	0	0	0	0	0	0	0	0	0	0	0	0	0	0	0	0	0	1	0	0	0	0	0	0	0	0	0	0	0	0	0	0	0	0	0	0	0	0	0	0	1
CYP526D1	0	0	0	1	0	0	0	0	0	0	0	0	0	0	0	0	0	0	0	0	0	0	0	0	0	0	0	0	0	0	0	0	0	0	0	0	0	0	0	0	0	0	0	0
CYP527D1	0	0	0	0	0	0	0	0	0	0	0	0	0	0	0	0	0	0	0	0	0	0	0	0	0	0	0	0	0	0	0	0	0	0	0	0	0	0	0	0	0	0	0	1
CYP529A1	0	0	0	0	0	0	0	0	0	0	0	0	0	1	0	0	0	0	0	0	0	0	0	0	0	0	0	0	0	0	0	0	0	0	0	0	0	0	0	0	0	0	0	0
CYP530A1	0	3	7	4	1	5	4	0	2	2	0	3	1	2	2	0	2	0	1	0	0	3	4	9	7	6	2	2	2	1	2	0	2	0	0	1	0	0	0	0	1	0	0	1
CYP530A2	1	1	2	1	0	0	1	0	0	0	0	2	0	1	1	2	0	3	3	1	1	1	3	7	4	1	1	0	2	0	0	0	0	2	1	2	0	0	0	0	0	0	0	0
CYP530A3	2	0	4	0	2	3	2	2	0	0	0	1	0	4	2	0	1	4	3	0	2	0	5	2	0	8	1	2	0	3	2	0	5	0	1	0	0	0	2	3	1	0	1	0
CYP532A4	0	0	0	0	0	0	0	0	0	0	0	0	0	0	0	0	0	0	0	0	0	0	0	0	0	0	0	0	0	0	0	0	0	0	0	0	0	0	0	0	0	0	0	2
CYP533A1	0	0	0	0	0	0	0	0	0	1	0	0	0	0	0	0	0	2	0	0	1	0	2	0	0	1	2	2	0	0	0	0	0	0	1	0	0	0	2	0	0	0	0	0
CYP533B1Mg	0	1	0	0	0	1	0	4	0	0	0	0	2	2	0	0	0	0	0	0	0	1	1	0	0	2	0	2	0	0	0	2	3	0	4	0	0	0	2	0	0	0	0	0
CYP537A1Nc	0	0	0	0	0	0	0	0	0	0	0	1	0	0	0	0	0	0	0	0	0	0	0	0	0	0	0	0	0	0	0	0	0	0	0	0	0	0	0	0	0	0	0	0
CYP537A3	0	0	0	0	0	0	0	0	0	0	1	0	0	0	0	0	0	0	0	0	0	0	0	0	0	0	0	0	0	0	0	0	0	0	0	0	0	0	0	0	0	0	0	0
CYP537B1	0	0	0	0	0	0	0	0	2	0	0	0	0	0	1	2	2	3	1	0	0	0	0	0	0	0	0	0	0	0	0	0	0	0	0	0	0	0	0	0	0	0	0	1
CYP538A1	0	0	0	1	0	0	0	0	0	0	0	0	0	0	0	0	0	0	0	0	0	0	0	0	0	0	0	0	0	0	0	0	0	0	0	0	0	0	0	0	0	0	0	0
CYP539A1	0	0	0	0	0	0	0	0	0	0	0	0	0	0	0	0	0	0	0	0	0	0	0	0	0	0	0	0	0	0	0	0	0	0	0	0	0	0	1	0	0	0	0	0
CYP539A3	0	0	0	0	1	0	0	0	0	0	0	0	0	0	0	0	0	0	0	0	0	0	0	0	0	0	0	0	0	0	0	0	0	0	0	0	0	0	0	0	0	0	0	0
CYP539D1	0	0	0	0	0	0	0	0	0	0	0	0	0	0	0	1	0	0	0	0	0	0	0	0	0	0	0	0	0	0	0	0	0	0	0	0	0	0	0	0	0	0	0	1
CYP540A1	0	0	0	0	0	0	0	0	0	0	0	1	0	0	0	0	0	0	0	0	1	0	0	0	0	0	0	0	0	0	0	0	0	0	0	0	0	0	0	0	0	0	0	0
CYP540A2	0	0	0	0	0	0	0	0	0	0	0	0	0	0	0	0	0	0	0	0	0	0	0	0	0	0	0	0	0	1	0	0	0	0	0	0	0	0	0	0	0	0	0	1
CYP540B2	0	0	0	0	0	0	0	0	0	0	0	0	0	0	0	0	0	0	0	0	0	0	0	0	0	0	0	0	0	0	0	0	0	0	0	0	0	0	0	0	0	0	0	0
CYP540B4	0	0	0	0	0	0	0	0	0	0	0	0	0	0	0	0	0	0	0	0	0	0	0	0	0	0	0	0	0	0	0	0	0	0	0	0	0	0	0	0	0	0	0	2
CYP540C1	0	1	0	0	0	0	0	0	0	0	0	0	0	0	0	0	0	0	0	0	0	0	0	0	0	0	0	0	0	0	0	0	0	0	1	0	0	0	0	0	0	0	0	0
CYP541B1	0	0	0	0	0	0	0	0	0	0	0	0	0	0	0	0	0	0	0	0	0	0	0	0	0	0	0	0	0	0	0	0	0	0	0	0	0	0	0	0	0	0	0	1
CYP543A1Nc	0	0	0	0	0	0	0	0	0	0	0	0	0	0	0	0	0	0	0	0	0	0	0	0	0	0	0	0	0	0	0	0	0	0	0	0	0	0	0	0	0	2	0	0
CYP543A2Mg	0	0	0	0	0	0	0	0	0	0	0	0	0	0	0	0	0	0	0	0	0	0	2	1	0	0	0	0	0	0	0	0	0	0	0	0	0	0	0	0	0	0	0	0
CYP544A2	0	0	0	0	0	0	0	1	0	0	0	0	0	0	0	0	0	0	0	0	0	0	0	0	0	0	0	0	0	0	0	0	0	0	0	0	0	0	0	0	0	0	0	0
CYP546A1	0	0	0	0	0	0	0	0	0	0	0	0	0	0	0	0	0	0	0	0	0	0	1	0	1	0	0	0	0	0	0	0	0	0	0	0	0	0	0	0	0	0	0	0
CYP546A2	0	3	0	0	0	0	0	0	0	1	0	1	0	0	0	1	0	0	0	0	0	0	0	0	0	0	0	0	0	0	0	0	0	0	0	0	0	0	1	0	0	0	0	0
CYP547A1	0	0	0	0	0	0	0	0	0	0	1	0	0	0	0	0	0	0	0	3	0	0	0	0	0	0	0	0	0	0	0	0	0	0	0	0	0	0	0	0	2	0	0	0
CYP547B1	3	9	7	5	0	2	1	4	9	7	7	14	0	2	8	2	3	12	7	2	2	3	9	4	3	3	11	7	2	6	6	4	7	2	6	2	0	9	21	5	5	15	0	0
CYP547C1	0	11	0	0	0	1	0	1	0	1	1	2	1	0	1	0	0	1	0	0	0	0	0	1	1	1	0	0	0	0	0	1	2	0	0	0	0	0	0	1	0	0	0	2
CYP548A1	0	0	0	1	0	0	0	0	2	0	0	0	0	0	0	0	0	0	0	0	0	0	0	0	0	0	0	0	0	0	0	0	0	0	0	0	0	0	0	0	0	0	0	1
CYP548A2	0	0	0	0	0	0	0	0	0	0	1	0	0	0	0	0	0	0	0	0	0	0	0	0	0	0	1	0	0	0	0	0	0	0	0	0	0	0	0	0	0	0	0	2
CYP548A3	0	1	0	0	0	0	0	0	0	0	0	0	0	0	0	0	0	0	0	0	0	0	0	0	0	0	0	0	0	0	0	0	0	0	0	0	0	0	0	0	0	0	0	0
CYP548B1	1	0	1	0	0	1	0	0	0	0	0	1	0	1	0	0	0	0	0	0	0	0	0	0	0	0	1	1	0	0	0	0	1	0	0	0	0	0	0	0	0	0	0	0
CYP548C1	0	0	0	0	0	0	0	0	0	0	0	0	0	0	0	0	0	0	0	0	1	0	0	0	0	0	0	0	0	0	0	0	0	0	0	0	0	0	0	0	0	0	0	2
CYP548D1	0	0	0	0	0	0	0	0	0	0	0	0	0	0	0	0	0	0	0	0	0	0	0	0	0	0	0	0	0	0	0	0	0	0	0	0	0	0	0	0	0	0	0	1
CYP549A1	1	0	0	0	0	0	0	0	0	0	0	0	0	0	0	0	0	0	0	0	0	0	0	0	0	0	0	0	0	0	0	0	0	0	0	0	0	0	0	0	0	0	0	0
CYP550A1	0	0	0	0	0	0	0	0	0	0	0	0	0	0	0	0	0	0	0	0	0	0	0	0	0	0	0	0	0	0	0	0	0	0	0	0	0	0	0	0	0	4	0	0
CYP550B1	0	0	0	0	0	0	1	0	0	0	0	0	0	0	0	0	0	0	0	0	0	0	0	1	0	1	0	0	0	0	0	0	0	0	0	0	0	0	0	0	0	0	0	0
CYP550B2	0	0	0	0	0	0	0	0	0	0	0	0	0	0	0	0	0	0	0	0	0	1	0	0	0	0	0	0	0	0	0	0	0	0	0	0	0	0	0	0	0	0	0	0
CYP551B1	0	0	0	0	0	0	0	0	0	0	0	0	0	0	0	0	0	0	0	0	0	0	0	0	0	0	0	0	0	0	0	0	0	0	0	0	0	0	0	0	0	0	0	1
CYP553A1	0	0	0	1	0	0	0	0	0	0	0	0	0	0	0	0	0	0	0	0	1	0	0	0	0	0	0	0	0	0	0	0	0	0	0	0	0	0	0	0	0	0	0	0
CYP557A1	0	0	0	0	0	0	0	0	0	0	0	0	0	0	0	0	0	1	3	0	1	1	1	0	0	0	0	0	0	0	0	0	0	0	0	0	0	0	0	0	0	0	4	0
CYP559B1	0	0	0	0	0	0	0	0	0	0	0	3	0	0	0	0	0	0	0	0	0	0	0	0	0	0	0	0	0	2	0	0	0	0	0	0	0	0	0	0	0	0	0	0
CYP561B1	0	0	0	0	0	0	0	0	0	0	0	0	0	0	0	0	0	0	0	0	0	0	0	0	0	0	0	0	0	0	0	0	0	0	0	0	0	0	0	0	0	0	0	0
CYP563A1	0	0	0	0	1	0	0	0	0	0	0	0	0	0	0	0	0	0	0	0	0	0	0	0	0	0	0	0	0	0	0	0	0	0	0	0	0	0	0	0	0	0	0	0
CYP566A1	0	0	0	0	0	0	0	0	0	0	0	0	0	0	0	0	0	0	0	0	0	0	0	0	0	0	0	0	0	0	0	0	0	0	0	0	0	0	0	0	0	0	0	1
CYP567B1	0	0	0	0	0	0	0	0	0	0	0	1	0	0	0	0	0	0	0	0	0	0	0	0	0	0	0	0	0	0	0	0	0	0	0	0	0	0	0	0	0	0	0	0
CYP573A3	0	0	0	0	0	0	0	0	0	0	0	0	0	0	0	0	0	0	0	0	0	0	0	0	0	0	0	0	0	0	0	0	0	0	0	0	0	0	0	0	0	0	0	1
CYP574A1	0	0	0	0	0	0	0	1	0	0	0	0	0	0	0	0	0	0	0	0	0	0	0	0	0	0	0	0	0	0	0	0	0	0	0	0	0	0	0	0	0	0	0	0
CYP576A1	0	2	0	0	0	0	0	0	0	1	0	0	0	0	2	0	0	0	0	0	0	0	0	0	0	0	0	0	0	0	0	0	0	0	0	0	0	0	0	0	0	0	1	1
CYP578B1An	0	0	0	0	0	0	0	0	0	0	0	0	0	0	0	0	0	0	0	0	0	0	0	0	0	0	0	0	0	0	0	0	0	0	0	0	0	0	0	0	0	0	0	1
CYP578C1An	0	0	0	0	0	0	0	0	0	2	0	0	0	0	0	0	0	0	0	0	0	0	0	0	0	0	0	0	0	0	0	0	0	0	0	0	0	0	0	0	0	0	0	3
CYP582A1	0	0	0	0	0	0	1	2	2	1	0	0	0	0	0	0	0	0	0	0	0	1	0	0	1	0	1	0	2	1	0	0	0	1	0	1	0	0	0	1	0	0	1	0
CYP583A1	0	0	0	0	0	0	0	0	0	0	0	0	0	0	0	0	0	0	0	0	0	0	0	0	0	0	0	0	0	0	0	0	0	0	0	0	0	1	0	0	0	0	0	0
CYP584C1	0	0	0	0	0	0	0	0	0	0	0	0	0	0	0	0	0	0	0	1	0	0	0	0	0	0	0	0	0	0	0	0	0	0	0	0	0	0	0	0	0	0	0	0
CYP584D1	0	0	0	0	0	0	0	0	0	0	0	0	0	0	0	0	0	0	0	0	0	0	0	0	0	0	0	0	0	0	0	0	0	0	0	0	0	0	0	0	0	0	0	1
CYP584E1	0	0	0	0	0	0	0	0	0	0	0	0	0	0	0	0	0	0	0	0	0	0	0	0	0	0	0	0	0	0	0	0	0	0	0	0	0	0	0	0	0	0	0	4
CYP586A1	0	0	0	0	0	0	0	0	0	0	0	0	0	0	0	0	0	0	0	0	0	0	0	0	0	0	0	0	0	0	0	0	0	0	0	0	0	0	0	0	0	0	0	2
CYP588B1	1	1	0	2	1	0	0	0	0	0	0	4	2	0	0	1	1	0	0	0	0	0	1	1	1	0	1	1	0	0	1	1	0	1	2	0	0	0	0	0	0	0	0	1
CYP589A1	0	0	0	0	0	0	0	0	0	0	0	0	0	1	0	0	0	0	0	0	0	0	0	0	0	0	0	0	0	0	0	0	0	0	0	0	0	0	0	0	0	0	0	0
CYP590A1	0	0	0	0	0	0	0	0	0	0	0	0	0	0	0	0	0	0	0	0	0	0	0	0	0	0	0	0	0	0	0	0	0	0	0	0	0	0	0	0	0	0	0	1
CYP592A1	0	0	0	0	0	0	0	0	0	0	0	0	0	0	0	0	0	0	0	0	0	0	0	0	0	0	0	0	0	1	0	0	0	0	0	1	0	0	0	0	0	0	0	0
CYP593A1	0	0	0	1	0	0	0	0	0	0	0	0	0	0	0	0	0	0	0	0	0	0	0	0	0	0	0	0	0	0	0	0	0	0	0	0	0	0	0	0	0	0	0	0
CYP599B1	0	0	0	0	0	0	0	0	0	0	0	0	0	0	0	1	0	0	0	0	0	0	0	0	0	0	0	0	0	0	0	0	0	0	0	0	0	0	0	0	0	0	0	0
CYP602B1	0	0	0	0	0	0	0	0	0	0	0	0	0	0	0	0	0	0	0	0	0	0	0	0	0	0	0	0	0	0	0	0	0	0	0	0	0	0	1	0	0	0	0	0
CYP606B1	0	0	0	0	0	0	0	0	0	0	0	1	0	0	0	0	0	0	0	0	0	0	0	0	0	0	0	0	0	0	0	0	0	0	0	0	0	0	0	0	0	0	0	0
CYP608A1	0	1	1	0	1	0	0	0	1	0	1	0	0	0	1	0	0	1	3	1	1	1	0	0	0	1	1	0	0	0	0	0	0	0	0	0	0	0	0	0	0	5	0	0
CYP609A1	4	1	2	4	1	8	1	1	1	2	1	1	0	4	2	1	1	1	1	1	5	1	9	0	0	1	2	5	1	2	1	2	4	1	7	1	0	7	1	9	1	1	1	2
CYP611A1	0	1	0	0	0	0	0	0	0	0	0	0	0	0	0	0	0	0	0	0	0	0	0	0	0	0	0	0	0	0	0	0	0	0	0	0	0	0	0	0	0	0	0	0
CYP613A1	0	0	0	0	0	0	0	0	0	0	0	0	0	1	0	0	0	0	0	0	2	0	0	0	0	0	0	0	0	0	0	0	0	0	0	0	0	0	0	0	0	0	0	1
CYP614A1	5	3	2	2	6	9	1	1	2	3	1	6	6	3	0	3	2	2	1	0	6	4	17	3	5	2	2	2	4	6	2	6	4	2	1	2	0	2	0	2	3	0	0	1
CYP615A1	0	1	0	0	0	1	0	0	0	0	0	0	0	0	0	0	0	0	0	0	0	0	0	1	2	0	0	0	0	0	0	1	0	0	0	0	2	0	0	0	0	0	0	0
CYP616A1	0	0	0	0	0	0	2	0	0	0	0	0	0	0	0	0	0	0	0	0	0	0	0	0	0	0	0	1	0	0	0	0	0	0	0	0	0	0	0	0	0	0	0	0
CYP617A1	15	36	21	18	6	20	32	13	28	15	15	12	14	13	23	19	19	24	13	11	15	29	15	17	16	16	18	10	11	19	11	6	8	8	19	8	1	6	4	6	13	5	1	1
CYP617B1	3	3	6	11	4	7	3	5	22	20	8	4	4	9	15	5	6	12	7	4	2	7	2	1	0	4	12	10	4	21	2	3	4	4	6	9	0	8	6	7	0	1	2	0
CYP617C1	1	7	0	0	0	1	0	0	2	0	0	2	0	0	0	0	1	0	0	0	2	0	1	0	0	0	0	0	0	1	1	0	1	0	1	0	1	0	1	3	0	0	0	1
CYP617D1	1	9	2	0	7	0	2	1	3	2	2	4	2	2	1	2	3	1	3	5	3	5	1	1	2	3	0	0	2	2	4	0	0	1	3	2	0	0	0	6	0	0	0	1
CYP618A1	0	0	0	0	0	0	0	0	0	1	0	0	0	0	1	3	0	0	0	0	0	1	0	0	0	0	0	0	0	0	0	0	0	0	0	0	1	0	0	0	0	0	0	0
CYP619A1	0	0	0	1	0	0	0	0	0	0	0	0	0	0	0	0	1	0	0	0	0	0	1	0	1	0	0	0	0	0	0	0	1	0	2	0	0	0	0	0	0	0	0	0
CYP619B2An	0	2	1	1	0	0	2	3	0	1	0	1	0	0	0	1	0	0	0	1	0	4	5	2	0	2	0	0	0	0	0	0	1	0	1	0	0	0	0	0	0	0	0	1
CYP620A1	0	1	0	0	0	1	0	0	0	0	1	1	0	0	1	0	0	0	0	0	1	0	0	0	0	0	0	0	0	0	0	1	0	0	1	0	0	0	0	0	0	0	0	0
CYP620B1	0	2	0	0	0	0	0	0	5	0	1	0	0	0	3	1	0	1	0	0	0	1	0	0	0	0	0	1	0	0	1	2	1	0	0	0	0	0	0	0	1	0	0	0
CYP620C1Fg	0	3	0	1	0	0	0	0	1	0	0	1	1	0	2	0	0	1	0	0	0	0	1	0	2	0	0	0	0	2	2	0	0	0	0	0	0	0	0	0	2	0	0	0
CYP620D1	0	0	0	0	0	0	0	0	0	0	0	1	0	0	0	0	0	0	0	0	0	0	0	1	2	0	0	0	0	0	0	0	0	0	0	0	0	0	0	0	0	0	0	0
CYP620E1	22	35	12	21	17	9	26	19	17	41	11	49	15	15	15	20	20	17	10	26	15	49	46	14	12	23	13	20	17	31	25	19	19	10	55	17	0	7	7	7	14	20	0	5
CYP621A1	0	0	0	0	0	0	0	5	0	1	0	0	0	2	0	0	0	0	0	2	0	0	6	0	0	1	0	3	0	0	0	0	15	0	0	0	0	0	0	1	0	1	0	0
CYP628A1	0	0	0	1	1	1	2	0	5	1	3	0	0	2	1	0	0	1	0	0	1	2	2	0	1	0	7	2	0	0	1	1	0	0	1	0	0	0	0	0	0	0	0	1
CYP630B1Fg	0	0	0	0	0	0	0	0	0	0	0	0	0	0	0	0	0	0	0	0	0	0	0	0	0	0	0	0	0	0	0	0	0	0	0	0	0	0	0	0	0	0	0	3
CYP630B2	0	0	0	0	0	0	0	0	0	0	0	0	0	0	0	0	0	0	0	0	0	0	0	0	0	0	0	0	0	0	0	0	0	0	0	0	0	0	0	0	0	0	0	1
CYP631A1	0	1	0	0	0	0	0	0	0	0	0	0	0	0	0	0	0	0	0	0	0	0	0	0	0	0	0	0	0	0	0	0	0	0	0	0	0	0	0	0	0	0	0	0
CYP631B1	0	1	0	0	0	0	0	0	0	0	0	0	0	0	0	0	0	0	0	0	0	0	0	0	0	0	0	0	0	0	0	0	0	0	0	0	0	0	0	0	0	0	0	0
CYP633A1	0	0	0	0	0	0	0	0	0	0	0	0	0	0	0	0	0	0	0	0	0	0	2	0	1	0	0	0	0	0	0	0	0	0	0	0	0	0	0	0	0	0	0	0
CYP634A1	0	0	0	0	0	0	0	0	0	0	0	0	0	0	0	0	0	0	0	0	1	0	1	0	0	0	0	0	0	0	0	0	0	0	0	0	0	0	0	0	0	0	0	0
CYP635A1	0	0	0	0	0	0	0	0	0	0	0	0	0	0	0	0	0	0	0	0	0	1	0	0	0	0	0	0	0	0	0	0	0	0	0	0	0	0	0	0	0	0	0	0
CYP636A1	0	0	0	0	0	0	0	0	0	0	0	0	0	0	0	0	0	0	0	2	0	0	0	0	1	0	0	0	0	0	0	0	0	0	0	0	0	0	0	0	0	0	1	0
CYP638A1	0	0	0	1	0	0	0	0	0	0	0	0	0	0	0	0	0	0	0	0	0	0	0	1	0	0	0	0	0	0	0	0	0	0	0	0	0	1	0	0	0	0	0	0
CYP639A1	0	0	0	0	0	0	0	0	0	0	0	0	0	0	0	0	0	0	0	0	0	0	0	0	0	0	0	0	0	0	0	0	0	0	0	0	0	0	0	0	0	1	0	1
CYP640A1	1	4	0	1	0	0	1	0	0	0	1	3	0	0	0	0	0	0	0	0	0	1	0	0	1	0	0	0	0	0	0	0	0	0	0	0	0	0	0	1	0	0	0	1
CYP642A1	0	0	0	0	0	0	0	0	0	0	0	2	0	0	0	0	0	0	0	0	0	0	0	0	0	0	0	0	0	0	0	0	0	0	0	0	0	0	0	0	0	0	0	0
CYP643B1	0	0	0	0	0	0	0	0	0	0	0	0	0	0	0	0	0	0	0	0	0	0	0	0	0	0	0	0	0	0	0	0	0	0	0	0	0	0	0	0	0	0	0	1
CYP645A1	2	0	0	0	0	0	0	0	0	0	0	0	1	0	2	0	0	0	0	0	0	0	1	0	0	1	0	0	0	0	1	0	2	0	3	0	0	0	0	0	0	0	0	0
CYP646A1	0	0	0	0	0	0	0	0	0	0	0	0	0	0	0	0	0	0	0	0	0	0	0	0	0	0	0	0	0	0	0	0	0	0	0	0	0	0	0	0	0	0	0	1
CYP657A1	0	0	0	0	0	0	0	0	0	0	0	0	0	0	0	0	0	0	0	0	0	0	0	0	0	0	0	0	0	0	0	0	0	0	0	0	0	0	0	0	0	0	0	1
CYP658A1	0	0	0	0	0	0	0	0	0	0	0	0	0	0	0	0	0	0	0	0	0	0	0	1	0	0	0	1	0	0	0	0	0	0	0	0	0	0	0	0	0	0	0	0
CYP660A1	0	0	0	1	0	0	0	0	0	0	0	0	0	0	0	0	0	0	0	0	0	0	0	0	0	0	0	0	0	0	0	0	0	0	0	0	0	0	0	0	0	0	0	2
CYP663A1	0	0	0	0	0	0	0	0	1	0	0	0	0	0	1	0	0	0	0	0	0	0	0	2	0	2	0	0	0	1	0	0	0	0	1	0	0	0	0	0	0	0	0	5
CYP664A1	0	0	0	0	0	0	0	0	0	0	0	0	0	0	0	0	0	0	0	0	0	0	0	0	0	0	0	0	0	0	0	0	0	0	0	0	0	0	0	0	1	0	0	0
CYP665A1	1	0	0	9	0	0	4	2	0	0	0	2	0	1	0	2	3	1	0	1	0	3	9	4	6	6	0	0	0	0	3	1	3	0	1	0	0	1	1	0	0	0	0	0
CYP666A1	1	1	0	0	0	1	0	1	0	0	1	8	2	0	1	0	0	0	0	0	1	1	0	1	1	0	0	2	4	0	3	2	0	2	1	4	0	1	0	0	0	0	0	1
CYP667A1	5	2	2	0	2	0	0	0	1	3	0	2	1	2	4	3	2	1	0	0	3	1	2	3	3	2	0	0	0	0	2	2	1	0	2	0	0	1	0	3	1	0	0	0
CYP668A1	0	0	0	0	0	0	0	1	0	0	0	0	0	0	0	0	0	0	0	0	0	0	0	0	0	0	0	0	0	0	0	0	0	0	0	0	0	0	0	0	0	0	0	0
CYP669A1P	0	0	0	0	0	0	0	0	0	0	0	0	0	0	0	0	0	0	0	0	0	0	0	0	0	0	0	0	0	0	0	0	0	0	0	0	0	0	0	0	0	0	0	1
CYP670A1	0	0	0	0	0	0	0	1	0	0	0	0	0	0	0	0	0	0	0	0	0	0	0	0	0	0	0	0	0	0	0	0	0	0	0	0	0	1	0	0	0	0	0	1
CYP671A1	0	0	0	1	1	1	0	0	0	0	1	2	0	3	1	1	0	1	1	1	0	2	0	0	1	0	0	1	0	1	2	1	0	0	0	0	0	0	0	0	0	1	1	2
CYP671B1	0	0	0	0	0	0	0	0	0	0	0	2	0	0	0	0	0	0	0	0	0	0	0	0	0	0	0	0	0	0	0	0	0	0	0	0	0	0	0	0	0	0	0	1
CYP672A1	0	0	0	0	0	0	0	0	0	0	0	0	0	0	0	0	0	0	0	0	0	0	0	0	0	0	0	0	0	0	0	0	0	0	0	0	0	0	0	0	0	0	0	1
CYP673A1	0	0	0	0	0	0	0	0	0	0	0	0	0	0	0	0	0	0	0	0	0	0	0	0	0	0	0	0	0	0	0	0	0	0	0	0	0	0	0	0	0	0	0	1
CYP676A1	0	0	0	0	0	0	0	0	0	0	0	0	0	0	0	0	0	0	0	0	0	0	0	0	0	0	0	0	0	0	0	0	0	0	0	0	0	0	0	0	0	0	0	1
CYP677A1An	1	9	4	0	7	2	13	4	0	0	0	1	0	4	0	2	0	0	0	2	2	14	1	0	0	1	2	2	1	32	3	1	5	1	10	1	0	4	0	1	0	0	0	0
CYP680A1An	0	0	0	0	0	0	0	0	0	0	0	0	0	0	0	0	1	0	0	0	0	0	0	1	1	0	1	1	0	0	0	0	0	0	0	0	0	0	0	0	0	0	0	2
CYP682B1An	0	0	0	0	0	0	0	0	0	0	0	0	0	0	0	0	0	0	0	0	0	0	0	0	0	0	0	0	0	1	0	0	0	0	0	0	0	0	0	0	0	0	0	2
CYP684A1An	1	0	1	2	0	0	0	0	1	2	0	0	0	0	0	0	0	0	0	1	0	0	0	1	0	0	0	0	0	0	0	0	0	0	0	0	0	0	0	0	1	0	0	2
CYP685A1	0	0	0	0	0	0	0	0	0	0	0	0	0	0	0	0	0	0	0	0	1	0	0	0	0	0	0	0	0	0	0	0	0	0	0	0	0	0	0	0	0	0	0	0
CYP686A1P	0	0	0	0	0	0	0	0	0	0	0	0	0	0	0	0	0	0	0	0	1	0	0	0	0	0	0	0	0	0	0	0	0	0	0	0	0	0	0	0	0	0	0	0
Total CYPs	165	266	132	141	157	159	149	117	186	213	106	240	127	131	182	123	126	200	160	101	161	217	341	133	114	150	182	176	115	259	142	136	181	85	293	115	8	93	143	106	121	106	20	153
mean of different ecological niche fungi	163.5														150.429													167									96
SD of different ecological niche fungi	45.4702														32.6228													65.2643									42.4005
