# Supplementary material for: Insights into the genomic evolution and the alkali tolerance mechanisms of Agaricus sinodeliciosus by comparative genomic and transcriptomic analyses
Source: Microb Genom. 2023 Mar 8;9(3):mgen000928. doi: 10.1099/mgen.0.000928 (PMC10132060; doi:10.1099/mgen.0.000928)
Supplement: Supplementary material 3 [file mgen-9-928-s003.xlsx]

## Sheet: Agsin_Abbis
Table S6 Positively selected genes between closely related taxa.
1. Positively selected genes between A. bisporus var. bisporus and A. sinodeliciosus.
A. bisporus var. bisporus	A. sinodeliciosus	ka	ks	ka/ks	GO annotation	KEGG annotation	KOG class	Pfam annotation	Swissprot annotation
abrna8591	EVM0003615	0.6962	0.6958	1.00057	--	--	--	--	--
abrna6973	EVM0008409	0.1747	0.1745	1.00115	--	--	--	--	--
abrna3896	EVM0006001	0.0936	0.0924	1.01299	--	--	--	--	--
abrna7489	EVM0007251	0.0773	0.0758	1.01979	--	--	--	--	--
abrna1362	EVM0008024	0.1371	0.1326	1.03394	--	--	--	--	--
abrna3535	EVM0002466	0.0985	0.0948	1.03903	--	--	--	--	--
abrna4499	EVM0008142	0.0884	0.0844	1.04739	--	--	--	--	--
abrna1229	EVM0004702	0.1185	0.1127	1.05146	--	--	--	--	--
abrna8010	EVM0005565	0.1751	0.1654	1.05865	--	--	--	--	--
abrna5688	EVM0002532	0.105	0.099	1.06061	--	--	--	--	--
abrna3040	EVM0000325	0.8644	0.8111	1.06571	--	--	--	--	--
abrna9027	EVM0008996	0.0494	0.0461	1.07158	--	--	--	--	--
abrna4003	EVM0000781	0.0308	0.0287	1.07317	--	--	--	--	--
abrna4371	EVM0006365	0.0816	0.0745	1.0953	--	--	--	--	--
abrna3086	EVM0001689	0.1913	0.1746	1.09565	--	--	--	--	--
abrna2803	EVM0005908	0.1466	0.1332	1.1006	--	--	[R]	Zinc finger, C2H2 type	Zinc finger protein YGR067C
abrna4565	EVM0001361	0.3108	0.2818	1.10291	GO:0000166; GO:0003676; GO:0030529	K13195	[R]	RNA recognition motif	Polyadenylate-binding protein, cytoplasmic and nuclear
abrna6522	EVM0000855	0.3355	0.3039	1.10398	--	--	--	--	--
abrna2474	EVM0003573	0.2416	0.2183	1.10673	--	--	--	--	--
abrna6507	EVM0008739	0.1056	0.0953	1.10808	--	--	--	--	--
abrna5374	EVM0007822	0.1911	0.1723	1.10911	--	--	--	--	--
abrna6107	EVM0000826	0.0776	0.0692	1.12139	--	--	--	--	--
abrna5410	EVM0009064	0.1012	0.0887	1.14092	--	--	--	--	--
abrna1771	EVM0006753	0.1103	0.0963	1.14538	--	--	--	--	--
abrna7533	EVM0007936	0.0839	0.0722	1.16205	--	--	--	--	--
abrna40	EVM0008269	0.4453	0.3761	1.18399	--	--	--	--	--
abrna3355	EVM0004897	0.2525	0.2058	1.22692	--	--	--	--	--
abrna1281	EVM0003261	0.4164	0.3372	1.23488	--	--	--	--	--
abrna7811	EVM0002249	0.3274	0.2637	1.24156	--	--	--	--	--
abrna1786	EVM0006945	0.1526	0.1213	1.25804	--	--	--	--	--
abrna5796	EVM0008473	0.1104	0.0874	1.26316	--	--	--	--	--
abrna7537	EVM0001050	0.1057	0.0835	1.26587	--	--	--	--	--
abrna4068	EVM0002899	0.1259	0.0991	1.27043	--	--	--	--	--
abrna8515	EVM0004791	0.1217	0.0946	1.28647	--	--	--	--	--
abrna7140	EVM0005816	0.1586	0.1232	1.28734	--	--	--	--	--
abrna1070	EVM0003550	0.1068	0.0808	1.32178	--	--	--	--	--
abrna2209	EVM0001813	0.2748	0.2076	1.3237	--	--	--	--	--
abrna1338	EVM0008400	0.1316	0.0983	1.33876	--	--	--	--	--
abrna103	EVM0001110	0.0881	0.0656	1.34299	--	--	--	--	--
abrna3628	EVM0000577	0.0528	0.0387	1.36434	--	--	--	--	--
abrna7402	EVM0004870	0.3673	0.2668	1.37669	GO:0009277	--	--	Fungal hydrophobin	Hydrophobin-3
abrna42	EVM0006897	0.0812	0.0565	1.43717	--	--	--	--	--
abrna4345	EVM0004749	0.1942	0.1267	1.53275	--	--	--	--	--
abrna1787	EVM0001513	0.1076	0.0697	1.54376	--	--	--	--	--
abrna7034	EVM0009007	0.1452	0.0925	1.56973	--	--	--	--	--
abrna5730	EVM0005055	0.2048	0.1198	1.70952	--	--	--	--	--
abrna1320	EVM0008601	0.2133	0.1234	1.72853	--	--	--	--	--
abrna4004	EVM0004849	0.0561	0.0317	1.76972	--	--	--	--	--
abrna2628	EVM0004202	0.171	0.0875	1.95429	--	--	--	--	--
abrna8965	EVM0002496	0.1261	0.0643	1.96112	--	--	--	--	--
abrna9536	EVM0002496	0.1219	0.061	1.99836	--	--	--	--	--
abrna9333	EVM0002548	0.137	0.0684	2.00292	--	--	--	--	--
abrna113	EVM0005651	0.0551	0.0267	2.06367	--	--	--	--	--
abrna10146	EVM0005576	0.1563	0.0732	2.13525	--	--	--	--	--
abrna621	EVM0009052	0.0515	0.021	2.45238	--	--	--	--	--
abrna6912	EVM0006696	0.1484	0.0587	2.52811	--	--	--	--	--
abrna9976	EVM0006277	0.1215	0.0434	2.79954	--	--	--	--	--
abrna728	EVM0007276	0.1558	0.0536	2.90672	--	--	--	--	--
abrna6524	EVM0007430	0.101	0.0329	3.06991	--	--	--	--	--
abrna5823	EVM0003831	0.1244	0.0403	3.08685	--	--	--	--	--
abrna4869	EVM0006471	0.1161	0.0339	3.42478	--	--	--	--	--
abrna7382	EVM0001254	0.102	0.0263	3.87833	--	--	--	--	--
abrna4590	EVM0006078	0.0858	0.0221	3.88235	--	--	--	--	--
abrna2855	EVM0003320	0.1267	0.0326	3.8865	--	--	--	--	--
abrna4160	EVM0006464	0.0655	0.0151	4.33775	--	--	--	--	--
abrna410	EVM0001824	0.0642	0.0142	4.52113	--	--	--	--	--
abrna6318	EVM0000188	0.0775	0.0165	4.69697	--	--	--	--	--
abrna10213	EVM0003886	0.0817	0.0089	9.17978	--	--	--	--	--
abrna2983	EVM0005882	0.1556	0.0152	10.2368	--	--	--	--	--

## Sheet: Agsin_Abbur
2. Positively selected genes between A. bisporus var. burnettii and A. sinodeliciosus.
A. bisporus var. burnettii	A. sinodeliciosus	ka	ks	ka/ks	GO annotation	KEGG annotation	KOG class	Pfam annotation	Swissprot annotation
KAF7773141.1	EVM0004586	0.3688	0.12	3.07333	--	--	--	--	--
KAF7767903.1	EVM0008491	0.511	0.291	1.75601	--	--	--	--	--
KAF7784989.1	EVM0007907	0.2774	0.1706	1.62603	--	K10742	[L]	DNA replication factor Dna2	DNA replication ATP-dependent helicase dna2
KAF7763974.1	EVM0008409	0.2348	0.1494	1.57162	--	--	--	--	--
KAF7764041.1	EVM0005816	0.1735	0.1208	1.43626	--	--	--	--	--
KAF7773109.1	EVM0004547	0.3841	0.2782	1.38066	--	--	--	Ricin-type beta-trefoil lectin domain-like	--
KAF7762026.1	EVM0002249	0.3445	0.2827	1.21861	--	--	--	--	--
KAF7783055.1	EVM0001361	0.4034	0.3333	1.21032	GO:0000166; GO:0003676; GO:0030529	--	[R]	RNA recognition motif	Polyadenylate-binding protein, cytoplasmic and nuclear
KAF7763562.1	EVM0009007	0.1109	0.0951	1.16614	--	--	--	--	--
KAF7768654.1	EVM0002303	0.2514	0.2165	1.1612	--	--	--	--	--
KAF7776444.1	EVM0004897	0.252	0.2188	1.15174	--	--	--	--	--
KAF7783165.1	EVM0005780	0.1518	0.1357	1.11864	--	--	--	--	--
KAF7763859.1	EVM0008823	0.5381	0.49	1.09816	--	K11087	[A]	LSM domain	Small nuclear ribonucleoprotein Sm D1
KAF7771774.1	EVM0003376	0.0919	0.0842	1.09145	--	K15455	[S]	CSL zinc finger	Diphthamide biosynthesis protein 3
KAF7773136.1	EVM0000223	0.1971	0.182	1.08297	--	--	--	--	--
KAF7782600.1	EVM0003337	0.2495	0.2324	1.07358	--	--	--		Succinate dehydrogenase assembly factor 4, mitochondrial
KAF7785073.1	EVM0001370	0.2062	0.1942	1.06179	GO:0003700; GO:0006355; GO:0043565	--	--	Basic region leucine zipper	Regulatory protein cys-3
KAF7785220.1	EVM0004237	0.113	0.1071	1.05509	--	--	--	--	--
KAF7784918.1	EVM0000692	0.4362	0.4142	1.05311	--	--	--	--	--
KAF7764006.1	EVM0002184	0.3035	0.29	1.04655	--	--	--	--	--
KAF7773564.1	EVM0008060	0.6278	0.6014	1.0439	--	--	--	--	--
KAF7771656.1	EVM0000253	0.2609	0.2545	1.02515	--	--	--	--	--
KAF7762274.1	EVM0005550	0.1361	0.1343	1.0134	--	--	--	--	--
KAF7782190.1	EVM0000489	0.1541	0.1536	1.00326	--	--	[C]	Aldo/keto reductase family	Aldo-keto reductase yakc [NADP(+)]
KAF7783045.1	EVM0008142	0.0932	0.0929	1.00323	--	--	--	--	--

## Sheet: Abbis_Abbur
3. Positively selected genes between A. bisporus var. bisporus and A. bisporus var. burnettii.
A. bisporus var. bisporus	A. bisporus var. burnettii	ka	ks	ka/ks
abrna9618	KAF7775785.1	0.0097	0.0026	3.73077
abrna2486	KAF7773124.1	0.0379	0.012	3.15833
abrna6339	KAF7768173.1	0.0114	0.0038	3
abrna7839	KAF7762033.1	0.1158	0.0389	2.97686
abrna4308	KAF7782221.1	0.0402	0.0142	2.83099
abrna7018	KAF7763549.1	0.0528	0.0191	2.7644
abrna7460	KAF7761441.1	0.0345	0.0131	2.63359
abrna8481	KAF7759632.1	0.0266	0.0117	2.2735
abrna6005	KAF7767903.1	0.5278	0.2362	2.23455
abrna4834	KAF7782669.1	0.0308	0.015	2.05333
abrna890	KAF7784584.1	0.0173	0.0085	2.03529
abrna9868	KAF7776581.1	0.0151	0.0075	2.01333
abrna1229	KAF7785164.1	0.0175	0.0087	2.01149
abrna5821	KAF7770698.1	0.0122	0.0062	1.96774
abrna607	KAF7785030.1	0.0144	0.0077	1.87013
abrna6566	KAF7768666.1	0.0202	0.0109	1.85321
abrna377	KAF7785002.1	0.0059	0.0032	1.84375
abrna6662	KAF7763422.1	0.0324	0.0177	1.83051
abrna257	KAF7784989.1	0.1951	0.1155	1.68918
abrna2797	KAF7773314.1	0.04	0.0241	1.65975
abrna2208	KAF7777619.1	0.0758	0.0484	1.56612
abrna4203	KAF7783333.1	0.0882	0.0569	1.55009
abrna8576	KAF7759684.1	0.0242	0.0157	1.5414
abrna4751	KAF7782593.1	0.0077	0.005	1.54
abrna8703	KAF7759759.1	0.0792	0.0519	1.52601
abrna3744	KAF7776113.1	0.0402	0.0264	1.52273
abrna10	KAF7783845.1	0.1337	0.0894	1.49553
abrna5815	KAF7770692.1	0.0383	0.0261	1.46743
abrna9381	KAF7760745.1	0.071	0.0486	1.46091
abrna2489	KAF7773126.1	0.0198	0.0136	1.45588
abrna1515	KAF7778550.1	0.0134	0.0093	1.44086
abrna455	KAF7771839.1	0.4464	0.311	1.43537
abrna7923	KAF7762060.1	0.0067	0.0047	1.42553
abrna6418	KAF7768240.1	0.2027	0.1422	1.42546
abrna346	KAF7784100.1	0.1115	0.0805	1.38509
abrna1284	KAF7778938.1	0.0252	0.0182	1.38462
abrna438	KAF7785013.1	0.2079	0.1502	1.38415
abrna2102	KAF7777539.1	0.0044	0.0032	1.375
abrna455	KAF7759859.1	0.4536	0.3303	1.3733
abrna6129	KAF7767996.1	0.0141	0.0103	1.36893
abrna1653	KAF7779061.1	0.0056	0.0041	1.36585
abrna130	KAF7783911.1	0.0075	0.0055	1.36364
abrna8901	KAF7760268.1	0.0354	0.0261	1.35632
abrna7247	KAF7764085.1	0.1368	0.1013	1.35044
abrna4002	KAF7775883.1	0.0412	0.0308	1.33766
abrna5923	KAF7771121.1	0.1415	0.1069	1.32367
abrna9612	KAF7775791.1	0.0678	0.0513	1.32164
abrna10166	KAF7782125.1	0.0332	0.0252	1.31746
abrna7725	KAF7761962.1	0.0074	0.0057	1.29825
abrna2569	KAF7773179.1	0.0283	0.0219	1.29224
abrna9430	KAF7761057.1	0.1517	0.1175	1.29106
abrna3770	KAF7776090.1	0.2026	0.1571	1.28962
abrna6726	KAF7776725.1	0.0744	0.0577	1.28943
abrna5784	KAF7771048.1	0.0238	0.0185	1.28649
abrna8586	KAF7759694.1	0.112	0.0873	1.28293
abrna2505	KAF7773138.1	0.0518	0.0407	1.27273
abrna4822	KAF7782654.1	0.0649	0.0512	1.26758
abrna9272	KAF7760663.1	0.0083	0.0066	1.25758
abrna450	KAF7784190.1	0.0074	0.006	1.23333
abrna4392	KAF7782294.1	0.0283	0.0232	1.21983
abrna1617	KAF7778631.1	0.0261	0.0214	1.21963
abrna8602	KAF7759942.1	0.0886	0.073	1.2137
abrna10061	KAF7760834.1	0.0233	0.0192	1.21354
abrna4745	KAF7782588.1	0.0086	0.0071	1.21127
abrna6726	KAF7760470.1	0.0912	0.0755	1.20795
abrna5866	KAF7771088.1	0.099	0.0821	1.20585
abrna858	KAF7785055.1	0.165	0.1376	1.19913
abrna1282	KAF7778933.1	0.0224	0.0187	1.19786
abrna6644	KAF7768697.1	0.0073	0.0061	1.19672
abrna5433	KAF7770379.1	0.0732	0.0612	1.19608
abrna5378	KAF7770893.1	0.1337	0.1118	1.19589
abrna9087	KAF7760157.1	0.0402	0.0338	1.18935
abrna731	KAF7784438.1	0.0459	0.0386	1.18912
abrna6899	KAF7763947.1	0.0369	0.0311	1.1865
abrna3588	KAF7776695.1	0.1634	0.1381	1.1832
abrna4502	KAF7782387.1	0.1876	0.1593	1.17765
abrna8722	KAF7760024.1	0.3081	0.2624	1.17416
abrna5061	KAF7783217.1	0.2541	0.2167	1.17259
abrna2562	KAF7773173.1	0.0272	0.0232	1.17241
abrna10463	KAF7776471.1	0.1868	0.1596	1.17043
abrna3931	KAF7775940.1	0.2706	0.2314	1.1694
abrna9161	KAF7760353.1	0.0268	0.0231	1.16017
abrna1421	KAF7778999.1	0.1182	0.1019	1.15996
abrna2847	KAF7773362.1	0.0556	0.048	1.15833
abrna14	KAF7784885.1	0.1072	0.0928	1.15517
abrna1787	KAF7778784.1	0.024	0.0208	1.15385
abrna6440	KAF7768610.1	0.0983	0.0852	1.15376
abrna8556	KAF7759932.1	0.0144	0.0125	1.152
abrna6317	KAF7768589.1	0.1218	0.1061	1.14797
abrna4735	KAF7782579.1	0.129	0.1124	1.14769
abrna4603	KAF7761771.1	0.7297	0.638	1.14373
abrna9009	KAF7760211.1	0.0393	0.0344	1.14244
abrna8139	KAF7762219.1	0.0195	0.0171	1.14035
abrna8717	KAF7759772.1	0.0132	0.0116	1.13793
abrna4797	KAF7783134.1	0.1686	0.1485	1.13535
abrna838	KAF7785049.1	0.1879	0.1656	1.13466
abrna8525	KAF7759662.1	0.0085	0.0075	1.13333
abrna1093	KAF7784775.1	0.0077	0.0068	1.13235
abrna3928	KAF7775944.1	0.0104	0.0092	1.13043
abrna4758	KAF7782600.1	0.1944	0.1726	1.1263
abrna5036	KAF7782827.1	0.0625	0.0555	1.12613
abrna2010	KAF7773301.1	1.7107	1.5282	1.11942
abrna5690	KAF7770579.1	0.0296	0.0265	1.11698
abrna8270	KAF7770982.1	0.0324	0.0292	1.10959
abrna3952	KAF7776662.1	0.0367	0.0331	1.10876
abrna3858	KAF7776670.1	0.1145	0.1034	1.10735
abrna37	KAF7783861.1	0.0558	0.0507	1.10059
abrna5253	KAF7770845.1	0.073	0.0665	1.09774
abrna3574	KAF7776285.1	0.0138	0.0126	1.09524
abrna1748	KAF7778749.1	0.0521	0.0478	1.08996
abrna9309	KAF7761015.1	0.028	0.026	1.07692
abrna2418	KAF7777752.1	0.1083	0.1011	1.07122
abrna1010	KAF7784698.1	0.0254	0.0238	1.06723
abrna2026	KAF7777468.1	0.0958	0.0902	1.06208
abrna8044	KAF7762149.1	0.0312	0.0294	1.06122
abrna2209	KAF7777620.1	0.2286	0.2157	1.05981
abrna7208	KAF7764066.1	0.0863	0.0815	1.0589
abrna8042	KAF7762147.1	0.0201	0.019	1.05789
abrna4619	KAF7776725.1	0.0668	0.0633	1.05529
abrna9294	KAF7760680.1	0.0135	0.0128	1.05469
abrna5475	KAF7770416.1	0.4972	0.4723	1.05272
abrna7811	KAF7762026.1	0.0949	0.0902	1.05211
abrna7471	KAF7761889.1	0.3669	0.3508	1.0459
abrna1243	KAF7785169.1	0.1331	0.1273	1.04556
abrna6095	KAF7767969.1	0.0123	0.0118	1.04237
abrna6815	KAF7763861.1	0.0367	0.0354	1.03672
abrna6384	KAF7768595.1	0.0498	0.0481	1.03534
abrna7281	KAF7761349.1	0.0693	0.0671	1.03279
abrna12	KAF7783846.1	0.1834	0.1787	1.0263
abrna8714	KAF7760021.1	0.079	0.0772	1.02332
abrna1281	KAF7785200.1	0.2329	0.2276	1.02329
abrna6817	KAF7763859.1	0.5378	0.5284	1.01779
abrna5011	KAF7783201.1	0.1916	0.1883	1.01753
abrna904	KAF7784598.1	0.0609	0.0599	1.01669
abrna9675	KAF7775743.1	0.0191	0.0188	1.01596
abrna6214	KAF7768051.1	0.0232	0.0229	1.0131
abrna9188	KAF7760348.1	0.0323	0.032	1.00937
abrna5120	KAF7785206.1	0.4281	0.4253	1.00658
abrna4343	KAF7782251.1	0.1024	0.1018	1.00589
