# Supplementary material for: Insights into the genomic evolution and the alkali tolerance mechanisms of Agaricus sinodeliciosus by comparative genomic and transcriptomic analyses
Source: Microb Genom. 2023 Mar 8;9(3):mgen000928. doi: 10.1099/mgen.0.000928 (PMC10132060; doi:10.1099/mgen.0.000928)
Supplement: Supplementary material 4 [file mgen-9-928-s004.xlsx]

## Sheet: sheet1
Table S7 Differentially expressed genes of A. sinodeliciosus at pH 8.0 vs pH 7.0.
gene id	log2FC(pH8/pH7)	Pvalue	Co-expression network	Swissprot	Pfam	Pfam	KEGG KO	KEGG KO	KEGG pathways	KEGG pathways	GO id	GO id	CAZymes	AAs	CYP450	Lipase	Peptidase	Transmembrane transporters	Mushroom-formation related gene	Transcription factors	Protein kinases	Transmembrane_protein	Secreted protein
EVM0003969	1.183	0.0001585	sub-network 1		PF03446.15	NAD-binding of NADP-dependent 3-hydroxyisobutyrate dehydrogenase	K00020	mmsB, HIBADH	map00280(Valine, leucine and isoleucine degradation)	map00280	GO:0051287(molecular_function:NAD binding); GO:0006098(biological_process:pentose-phosphate shunt); GO:0004616(molecular_function:phosphogluconate dehydrogenase (decarboxylating) activity); GO:0019521(biological_process:D-gluconate metabolic process)	GO:0051287
EVM0000990	1.041	1.328e-06	sub-network 1		PF00180.20	Isocitrate/isopropylmalate dehydrogenase	K00052	leuB, IMDH	map00660(C5-Branched dibasic acid metabolism); map00290(Valine, leucine and isoleucine biosynthesis)	map00660	GO:0005737(cellular_component:cytoplasm); GO:0051287(molecular_function:NAD binding); GO:0000287(molecular_function:magnesium ion binding); GO:0009098(biological_process:leucine biosynthetic process); GO:0009099(biological_process:valine biosynthetic process); GO:0009097(biological_process:isoleucine biosynthetic process); GO:0003862(molecular_function:3-isopropylmalate dehydrogenase activity); G…	GO:0005737
EVM0006669	1.542	5.979e-09	sub-network 1		PF00106.25	short chain dehydrogenase	K00059	fabG	map00780(Biotin metabolism); map00061(Fatty acid biosynthesis); map01040(Biosynthesis of unsaturated fatty acids)	map00780	GO:0055114(biological_process:oxidation-reduction process); GO:0016491(molecular_function:oxidoreductase activity)	GO:0055114										√
EVM0000911	1.313	0.007015	sub-network 1		PF04030.14	D-arabinono-1,4-lactone oxidase	K00103	GULO	map00053(Ascorbate and aldarate metabolism)	map00053	GO:0050660(molecular_function:flavin adenine dinucleotide binding); GO:0008762(molecular_function:UDP-N-acetylmuramate dehydrogenase activity); GO:0006040(biological_process:amino sugar metabolic process); GO:0016020(cellular_component:membrane); GO:0009058(biological_process:biosynthetic process); GO:0003885(molecular_function:D-arabinono-1,4-lactone oxidase activity); GO:0055114(biological_proc…	GO:0050660		AA7
EVM0003883	2.183	3.187e-10	sub-network 1		PF14748.6	Pyrroline-5-carboxylate reductase dimerisation	K00286	proC	map00330(Arginine and proline metabolism)	map00330	GO:0055129(biological_process:L-proline biosynthetic process); GO:0055114(biological_process:oxidation-reduction process); GO:0006525(biological_process:arginine metabolic process); GO:0004735(molecular_function:pyrroline-5-carboxylate reductase activity)	GO:0055129
EVM0008946	-1.295	4.259e-05	sub-network 1		PF01619.18	Proline dehydrogenase	K00318	PRODH	map00330(Arginine and proline metabolism)	map00330	GO:0006562(biological_process:proline catabolic process); GO:0006561(biological_process:proline biosynthetic process); GO:0004657(molecular_function:proline dehydrogenase activity); GO:0006525(biological_process:arginine metabolic process); GO:0006537(biological_process:glutamate biosynthetic process); GO:0055114(biological_process:oxidation-reduction process)	GO:0006562
EVM0001659	-1.706	1.048e-07	sub-network 1		PF07992.14	Pyridine nucleotide-disulphide oxidoreductase	K00383	GSR, gor	map00480(Glutathione metabolism)	map00480	GO:0050661(molecular_function:NADP binding); GO:0050660(molecular_function:flavin adenine dinucleotide binding); GO:0004362(molecular_function:glutathione-disulfide reductase activity); GO:0006118(biological_process:obsolete electron transport); GO:0006749(biological_process:glutathione metabolic process); GO:0045454(biological_process:cell redox homeostasis); GO:0055114(biological_process:oxidat…	GO:0050661
EVM0001434	1.035	9.897e-09	sub-network 1		PF01507.19	Phosphoadenosine phosphosulfate reductase family	K00390	cysH	map00920(Sulfur metabolism)	map00920	GO:0004604(molecular_function:phosphoadenylyl-sulfate reductase (thioredoxin) activity); GO:0019344(biological_process:cysteine biosynthetic process); GO:0009086(biological_process:methionine biosynthetic process); GO:0019379(biological_process:sulfate assimilation, phosphoadenylyl sulfate reduction by phosphoadenylyl-sulfate reductase (thioredoxin))	GO:0004604
EVM0003068	-1.484	6.245e-10	sub-network 1		PF01231.18	Indoleamine 2,3-dioxygenase	K00463	IDO, INDO	map00380(Tryptophan metabolism)	map00380	GO:0020037(molecular_function:heme binding)	GO:0020037
EVM0006347	2.653	1.69e-10	sub-network 1		PF01231.18	Indoleamine 2,3-dioxygenase	K00463	IDO, INDO	map00380(Tryptophan metabolism)	map00380	GO:0020037(molecular_function:heme binding)	GO:0020037
EVM0007892	-1.258	1.371e-06	sub-network 1		PF00456.21	Transketolase, thiamine diphosphate binding domain	K00615	E2.2.1.1, tktA, tktB	map00030(Pentose phosphate pathway)	map00030	GO:0004802(molecular_function:transketolase activity); GO:0015976(biological_process:carbon utilization); GO:0006098(biological_process:pentose-phosphate shunt)	GO:0004802
EVM0000055	1.12	7.513e-06	sub-network 1		PF04768.13	Protein of unknown function (DUF619)	K00618	ARG2	map00220(Arginine biosynthesis)	map00220	GO:0000051(biological_process:obsolete urea cycle intermediate metabolic process); GO:0042967(biological_process:acyl-carrier-protein biosynthetic process); GO:0004042(molecular_function:acetyl-CoA:L-glutamate N-acetyltransferase activity); GO:0006526(biological_process:arginine biosynthetic process); GO:0005739(cellular_component:mitochondrion)	GO:0000051
EVM0004987	1.448	2.911e-08	sub-network 1		PF02773.16	S-adenosylmethionine synthetase, C-terminal domain	K00789	metK	map00270(Cysteine and methionine metabolism)	map00270	GO:0004478(molecular_function:methionine adenosyltransferase activity); GO:0006556(biological_process:S-adenosylmethionine biosynthetic process); GO:0006730(biological_process:one-carbon metabolic process); GO:0006555(biological_process:methionine metabolic process); GO:0046872(molecular_function:metal ion binding); GO:0005524(molecular_function:ATP binding)	GO:0004478
EVM0003326	1.372	0.0009027	sub-network 1		PF13417.6	Glutathione S-transferase, C-terminal domain	K00799	GST, gst	map00480(Glutathione metabolism)	map00480
EVM0003873	1.113	0.000163	sub-network 1		PF00155.21	Aminotransferase class I and II	K00838	ARO8	map00300(Lysine biosynthesis); map00270(Cysteine and methionine metabolism); map00130(Ubiquinone and other terpenoid-quinone biosynthesis); map00360(Phenylalanine metabolism); map00350(Tyrosine metabolism); map00400(Phenylalanine, tyrosine and tryptophan biosynthesis); map00380(Tryptophan metabolism)	map00300	GO:0003824(molecular_function:catalytic activity); GO:0009058(biological_process:biosynthetic process); GO:0030170(molecular_function:pyridoxal phosphate binding)	GO:0003824
EVM0003711	1.233	9.53e-05	sub-network 1		PF00334.19	Nucleoside diphosphate kinase	K00940	ndk, NME	map00240(Pyrimidine metabolism); map00230(Purine metabolism)	map00240	GO:0006228(biological_process:UTP biosynthetic process); GO:0006206(biological_process:pyrimidine nucleobase metabolic process); GO:0006241(biological_process:CTP biosynthetic process); GO:0004550(molecular_function:nucleoside diphosphate kinase activity); GO:0006183(biological_process:GTP biosynthetic process); GO:0006165(biological_process:nucleoside diphosphate phosphorylation); GO:0006144(bio…	GO:0006228
EVM0000203	1.2	4.261e-07	sub-network 1		PF01066.21	CDP-alcohol phosphatidyltransferase	K00993	EPT1	map00565(Ether lipid metabolism); map00564(Glycerophospholipid metabolism); map00440(Phosphonate and phosphinate metabolism)	map00565	GO:0016020(cellular_component:membrane); GO:0016780(molecular_function:phosphotransferase activity, for other substituted phosphate groups); GO:0008654(biological_process:phospholipid biosynthetic process)	GO:0016020										√
EVM0002451	1.198	3.115e-05	sub-network 1		PF09423.10	PhoD-like phosphatase	K01113	phoD	map00790(Folate biosynthesis)	map00790
EVM0006388	2.374	6.184e-10	sub-network 1		PF09423.10	PhoD-like phosphatase	K01113	phoD	map00790(Folate biosynthesis)	map00790
EVM0007893	1.531	3.52e-07	sub-network 1		PF09423.10	PhoD-like phosphatase	K01113	phoD	map00790(Folate biosynthesis)	map00790
EVM0002063	-1.064	4.43e-05	sub-network 1		PF00614.22	PLD-like domain	K01115	PLD1_2	map00565(Ether lipid metabolism); map00564(Glycerophospholipid metabolism); map04144(Endocytosis)	map00565	GO:0003824(molecular_function:catalytic activity); GO:0008152(biological_process:metabolic process)	GO:0003824
EVM0005096	1.233	1.186e-09	sub-network 1		PF03009.17	Glycerophosphoryl diester phosphodiesterase family	K01126	glpQ, ugpQ	map00564(Glycerophospholipid metabolism)	map00564	GO:0009395(biological_process:phospholipid catabolic process); GO:0046486(biological_process:glycerolipid metabolic process); GO:0006071(biological_process:glycerol metabolic process); GO:0008889(molecular_function:glycerophosphodiester phosphodiesterase activity)	GO:0009395
EVM0003714	1.103	0.0003323	sub-network 1		PF00723.21	Glycosyl hydrolases family 15	K01178	SGA1	map00500(Starch and sucrose metabolism)	map00500	GO:0017177(cellular_component:glucosidase II complex); GO:0005982(biological_process:starch metabolic process); GO:0005985(biological_process:sucrose metabolic process); GO:0000272(biological_process:polysaccharide catabolic process); GO:2001070(molecular_function:starch binding); GO:0004339(molecular_function:glucan 1,4-alpha-glucosidase activity)	GO:0017177	CBM20										√
EVM0002880	1.808	2.183e-07	sub-network 1		PF00704.28	Glycosyl hydrolases family 18	K01183	chitinase	map00520(Amino sugar and nucleotide sugar metabolism)	map00520	GO:0005975(biological_process:carbohydrate metabolic process); GO:0016998(biological_process:cell wall macromolecule catabolic process); GO:0030246(molecular_function:carbohydrate binding); GO:0005576(cellular_component:extracellular region); GO:0004568(molecular_function:chitinase activity); GO:0006032(biological_process:chitin catabolic process)	GO:0005975	CBM5										√
EVM0004213	1.665	1.216e-06	sub-network 1		PF00704.28	Glycosyl hydrolases family 18	K01183	chitinase	map00520(Amino sugar and nucleotide sugar metabolism)	map00520	GO:0005975(biological_process:carbohydrate metabolic process); GO:0004553(molecular_function:hydrolase activity, hydrolyzing O-glycosyl compounds)	GO:0005975	GH18									√
EVM0005233	1.404	1.643e-08	sub-network 1		PF00150.18	Cellulase (glycosyl hydrolase family 5)	K01210	glucan 1,3-beta-glucosidase	map00500(Starch and sucrose metabolism)	map00500	GO:0005975(biological_process:carbohydrate metabolic process); GO:0004553(molecular_function:hydrolase activity, hydrolyzing O-glycosyl compounds)	GO:0005975	GH5									√
EVM0007685	1.042	0.0002033	sub-network 1		PF01532.20	Glycosyl hydrolase family 47	K01230	MAN1	map00510(N-Glycan biosynthesis); map00513(Various types of N-glycan biosynthesis); map04141(Protein processing in endoplasmic reticulum)	map00510	GO:0016020(cellular_component:membrane); GO:0005975(biological_process:carbohydrate metabolic process); GO:0005509(molecular_function:calcium ion binding); GO:0004571(molecular_function:mannosyl-oligosaccharide 1,2-alpha-mannosidase activity)	GO:0016020	GH47										√
EVM0003697	1.014	6.544e-06	sub-network 1		PF05221.17	S-adenosyl-L-homocysteine hydrolase	K01251	ahcY	map00270(Cysteine and methionine metabolism)	map00270	GO:0004013(molecular_function:adenosylhomocysteinase activity); GO:0006555(biological_process:methionine metabolic process); GO:0006730(biological_process:one-carbon metabolic process)	GO:0004013
EVM0006936	2.734	1.261e-15	sub-network 1		PF09286.11	Subtilase family	K01279	TPP1, CLN2			GO:0004252(molecular_function:serine-type endopeptidase activity); GO:0006508(biological_process:proteolysis)	GO:0004252					serine-type endopeptidase
EVM0004694	-1.753	1.937e-07	sub-network 1		PF00491.21	Arginase family	K01476	E3.5.3.1, rocF, arg	map00220(Arginine biosynthesis); map00330(Arginine and proline metabolism)	map00220	GO:0046872(molecular_function:metal ion binding); GO:0006527(biological_process:arginine catabolic process); GO:0004053(molecular_function:arginase activity); GO:0006560(biological_process:proline metabolic process)	GO:0046872
EVM0005151	-1.024	2.163e-05	sub-network 1		PF03561.15	Ureidoglycolate hydrolase	K01477	alc, ALLC	map00230(Purine metabolism)	map00230	GO:0000256(biological_process:allantoin catabolic process); GO:0004037(molecular_function:allantoicase activity); GO:0006144(biological_process:purine nucleobase metabolic process); GO:0004848(molecular_function:ureidoglycolate hydrolase activity)	GO:0000256
EVM0006356	1.467	5.501e-08	sub-network 1		PF00383.23	Cytidine and deoxycytidylate deaminase zinc-binding region	K01489	cdd, CDA	map00240(Pyrimidine metabolism)	map00240	GO:0006206(biological_process:pyrimidine nucleobase metabolic process); GO:0004126(molecular_function:cytidine deaminase activity); GO:0008270(molecular_function:zinc ion binding); GO:0009972(biological_process:cytidine deamination)	GO:0006206
EVM0008097	-1.986	7.654e-09	sub-network 1		PF00795.22	Carbon-nitrogen hydrolase	K01501	nitrilase	map00460(Cyanoamino acid metabolism); map00910(Nitrogen metabolism); map00380(Tryptophan metabolism)	map00460	GO:0016810(molecular_function:hydrolase activity, acting on carbon-nitrogen (but not peptide) bonds); GO:0006807(biological_process:nitrogen compound metabolic process); GO:0016746(molecular_function:transferase activity, transferring acyl groups)	GO:0016810
EVM0004422	-1.185	2.252e-07	sub-network 1		PF00122.20	haloacid dehalogenase-like hydrolase	K01535	PMA1, PMA2	map00190(Oxidative phosphorylation)	map00190	GO:0006812(biological_process:cation transport); GO:0016021(cellular_component:integral component of membrane); GO:0006200(biological_process:obsolete ATP catabolic process); GO:0019829(molecular_function:cation-transporting ATPase activity); GO:0046872(molecular_function:metal ion binding); GO:0006754(biological_process:ATP biosynthetic process); GO:0005524(molecular_function:ATP binding)	GO:0006812						ATPase 6, plasma membrane-type				√
EVM0008394	-1.27	0.0002775	sub-network 1		PF00190.22	Cupin	K01569	oxdD	map00630(Glyoxylate and dicarboxylate metabolism)	map00630	GO:0045735(molecular_function:nutrient reservoir activity)	GO:0045735
EVM0007083	1.125	2.694e-05	sub-network 1		PF01274.22	Malate synthase	K01638	aceB, glcB	map00630(Glyoxylate and dicarboxylate metabolism); map00620(Pyruvate metabolism)	map00630	GO:0006099(biological_process:tricarboxylic acid cycle); GO:0006090(biological_process:pyruvate metabolic process); GO:0006097(biological_process:glyoxylate cycle); GO:0004474(molecular_function:malate synthase activity)	GO:0006099
EVM0002149	1.016	0.000285	sub-network 1		PF00484.19	Carbonic anhydrase	K01673	cynT, can	map00910(Nitrogen metabolism)	map00910	GO:0004089(molecular_function:carbonate dehydratase activity); GO:0006730(biological_process:one-carbon metabolic process); GO:0006807(biological_process:nitrogen compound metabolic process); GO:0008270(molecular_function:zinc ion binding)	GO:0004089
EVM0004052	-1.739	1.061e-09	sub-network 1		PF01379.20	Porphobilinogen deaminase, dipyromethane cofactor binding domain	K01749	hemC, HMBS	map00860(Porphyrin and chlorophyll metabolism)	map00860	GO:0015994(biological_process:chlorophyll metabolic process); GO:0033014(biological_process:tetrapyrrole biosynthetic process); GO:0004418(molecular_function:hydroxymethylbilane synthase activity)	GO:0015994
EVM0000616	1.32	1.78e-05	sub-network 1		PF00903.25	Glyoxalase/Bleomycin resistance protein/Dioxygenase superfamily	K01759	GLO1, gloA	map00620(Pyruvate metabolism)	map00620	GO:0005975(biological_process:carbohydrate metabolic process); GO:0046872(molecular_function:metal ion binding); GO:0006090(biological_process:pyruvate metabolic process); GO:0004462(molecular_function:lactoylglutathione lyase activity)	GO:0005975
EVM0003656	2.375	4.117e-08	sub-network 1		PF09825.9	Biotin-protein ligase, N terminal	K01942	HLCS	map00780(Biotin metabolism)	map00780	GO:0004077(molecular_function:biotin-[acetyl-CoA-carboxylase] ligase activity); GO:0006768(biological_process:biotin metabolic process); GO:0006464(biological_process:cellular protein modification process)	GO:0004077
EVM0003908	1.125	3.979e-06	sub-network 1		PF00958.22	Glutamine amidotransferase class-I	K01951	guaA, GMPS	map00230(Purine metabolism)	map00230	GO:0003922(molecular_function:GMP synthase (glutamine-hydrolyzing) activity); GO:0016462(molecular_function:pyrophosphatase activity); GO:0006536(biological_process:glutamate metabolic process); GO:0006177(biological_process:GMP biosynthetic process); GO:0006144(biological_process:purine nucleobase metabolic process); GO:0005524(molecular_function:ATP binding)	GO:0003922
EVM0004295	-1.145	7.453e-07	sub-network 1		PF00069.25	Protein kinase domain	K02216	CHK1	map04111(Cell cycle - yeast); map04113(Meiosis - yeast)	map04111	GO:0004674(molecular_function:protein serine/threonine kinase activity); GO:0009069(biological_process:serine family amino acid metabolic process); GO:0006468(biological_process:protein phosphorylation); GO:0005524(molecular_function:ATP binding)	GO:0004674									protein serine/threonine kinase
EVM0007229	1.052	4.465e-08	sub-network 1		PF03328.14	HpcH/HpaI aldolase/citrate lyase family	K02510	hpaI, hpcH	map00350(Tyrosine metabolism)	map00350	GO:0016830(molecular_function:carbon-carbon lyase activity); GO:0006725(biological_process:cellular aromatic compound metabolic process)	GO:0016830
EVM0004656	-1.175	7.306e-13	sub-network 1		PF00926.19	3,4-dihydroxy-2-butanone 4-phosphate synthase	K02858	ribB, RIB3	map00740(Riboflavin metabolism)	map00740	GO:0016787(molecular_function:hydrolase activity); GO:0046872(molecular_function:metal ion binding); GO:0008686(molecular_function:3,4-dihydroxy-2-butanone-4-phosphate synthase activity); GO:0009231(biological_process:riboflavin biosynthetic process)	GO:0016787
EVM0004472	1.028	4.336e-06	sub-network 1		PF04408.23	DEAD/DEAH box helicase	K02974	RP-S24e, RPS24	map03010(Ribosome)	map03010	GO:0003676(molecular_function:nucleic acid binding); GO:0008152(biological_process:metabolic process); GO:0005524(molecular_function:ATP binding); GO:0004386(molecular_function:helicase activity)	GO:0003676
EVM0005825	1.003	0.001251	sub-network 1			Cystine-knot domain	K03260	EIF4G	map03013(RNA transport)	map03013
EVM0001046	1.252	1.87e-05	sub-network 1		PF03167.19	Uracil DNA glycosylase superfamily	K03648	UNG, UDG	map03410(Base excision repair)	map03410	GO:0004844(molecular_function:uracil DNA N-glycosylase activity); GO:0005634(cellular_component:nucleus); GO:0006284(biological_process:base-excision repair); GO:0005739(cellular_component:mitochondrion)	GO:0004844
EVM0005321	-1.338	1.926e-05	sub-network 1		PF03358.15	NADPH-dependent FMN reductase	K03809	wrbA	map00130(Ubiquinone and other terpenoid-quinone biosynthesis)	map00130	GO:0016491(molecular_function:oxidoreductase activity); GO:0045892(biological_process:negative regulation of transcription, DNA-templated); GO:0055114(biological_process:oxidation-reduction process); GO:0010181(molecular_function:FMN binding)	GO:0016491		AA6
EVM0008633	1.394	0.0001989	sub-network 1		PF02076.15	Pheromone A receptor	K04627	STE3	map04011(MAPK signaling pathway - yeast)	map04011	GO:0004932(molecular_function:mating-type factor pheromone receptor activity); GO:0016021(cellular_component:integral component of membrane); GO:0007606(biological_process:sensory perception of chemical stimulus); GO:0007186(biological_process:G-protein coupled receptor signaling pathway); GO:0019236(biological_process:response to pheromone)	GO:0004932							Pheromone A receptor			√
EVM0007537	1.82	1.338e-11	sub-network 1		PF01915.22	Glycosyl hydrolase family 3 C-terminal domain	K05349	bglX	map00460(Cyanoamino acid metabolism); map00500(Starch and sucrose metabolism)	map00460	GO:0005975(biological_process:carbohydrate metabolic process); GO:0008422(molecular_function:beta-glucosidase activity)	GO:0005975	GH3
EVM0007992	1.631	1.679e-05	sub-network 1		PF03073.15	TspO/MBR family	K05770	TSPO, BZRP			GO:0016021(cellular_component:integral component of membrane)	GO:0016021										√
EVM0003766	1.221	0.0004102	sub-network 1		PF01209.18	ubiE/COQ5 methyltransferase family	K06127	COQ5	map00130(Ubiquinone and other terpenoid-quinone biosynthesis)	map00130	GO:0008168(molecular_function:methyltransferase activity); GO:0032259(biological_process:methylation)	GO:0008168
EVM0000550	-2.071	3.045e-07	sub-network 1		PF03081.15	Exo70 exocyst complex subunit	K07195	EXOC7, EXO70			GO:0006887(biological_process:exocytosis); GO:0000145(cellular_component:exocyst)	GO:0006887
EVM0004309	1.003	1.814e-05	sub-network 1		PF00091.25	Tubulin/FtsZ family, GTPase domain	K07374	TUBA	map04145(Phagosome)	map04145	GO:0005737(cellular_component:cytoplasm); GO:0051258(biological_process:protein polymerization); GO:0005200(molecular_function:structural constituent of cytoskeleton); GO:0003924(molecular_function:GTPase activity); GO:0007017(biological_process:microtubule-based process); GO:0006184(biological_process:obsolete GTP catabolic process); GO:0005874(cellular_component:microtubule); GO:0005525(molecul…	GO:0005737
EVM0001165	-1.278	4.699e-08	sub-network 1		PF16499.5	Melibiase	K07407	E3.2.1.22B, galA, rafA	map00600(Sphingolipid metabolism); map00603(Glycosphingolipid biosynthesis - globo and isoglobo series); map00561(Glycerolipid metabolism); map00052(Galactose metabolism)	map00600	GO:0005975(biological_process:carbohydrate metabolic process); GO:0004553(molecular_function:hydrolase activity, hydrolyzing O-glycosyl compounds)	GO:0005975	GH27									√
EVM0008456	1.689	0.000523	sub-network 1		PF16499.5	Melibiase	K07407	E3.2.1.22B, galA, rafA	map00600(Sphingolipid metabolism); map00603(Glycosphingolipid biosynthesis - globo and isoglobo series); map00561(Glycerolipid metabolism); map00052(Galactose metabolism)	map00600	GO:0005975(biological_process:carbohydrate metabolic process); GO:0004553(molecular_function:hydrolase activity, hydrolyzing O-glycosyl compounds)	GO:0005975	GH27										√
EVM0006134	1.02	0.0006025	sub-network 1		PF03034.15	Phosphatidyl serine synthase	K08730	PTDSS2	map00564(Glycerophospholipid metabolism)	map00564	GO:0006659(biological_process:phosphatidylserine biosynthetic process)	GO:0006659										√
EVM0004360	1.99	5.773e-05	sub-network 1		PF00596.21	Class II Aldolase and Adducin N-terminal domain	K08964	mtnB	map00270(Cysteine and methionine metabolism)	map00270	GO:0005737(cellular_component:cytoplasm); GO:0046570(molecular_function:methylthioribulose 1-phosphate dehydratase activity); GO:0019509(biological_process:L-methionine biosynthetic process from methylthioadenosine); GO:0008270(molecular_function:zinc ion binding); GO:0019284(biological_process:L-methionine biosynthetic process from S-adenosylmethionine)	GO:0005737
EVM0004456	1.029	0.002232	sub-network 1		PF11786.8	bZIP transcription factor	K09051	SKO1, ATF1, PCR1	map04011(MAPK signaling pathway - yeast)	map04011	GO:0043565(molecular_function:sequence-specific DNA binding); GO:0003700(molecular_function:transcription factor activity, sequence-specific DNA binding); GO:0005634(cellular_component:nucleus); GO:0006355(biological_process:regulation of transcription, DNA-templated); GO:0045449(deleted:old GO); GO:0005667(cellular_component:transcription factor complex)	GO:0043565								bZIP
EVM0004986	-1.297	1.016e-05	sub-network 1		PF00085.20	Thioredoxin	K09584	PDIA6, TXNDC7	map04141(Protein processing in endoplasmic reticulum)	map04141	GO:0045454(biological_process:cell redox homeostasis)	GO:0045454										√
EVM0008693	-1.06	0.002213	sub-network 1		PF00899.21	ThiF family	K10684	UBLE1A, SAE1	map04120(Ubiquitin mediated proteolysis)	map04120	GO:0008641(molecular_function:small protein activating enzyme activity); GO:0006464(biological_process:cellular protein modification process)	GO:0008641
EVM0008021	1.165	2.272e-05	sub-network 1		PF08534.10	Redoxin	K11187	PRDX5	map04146(Peroxisome)	map04146	GO:0055114(biological_process:oxidation-reduction process); GO:0016491(molecular_function:oxidoreductase activity)	GO:0055114											√
EVM0001582	-2.242	1.958e-09	sub-network 1		PF00072.24	Response regulator receiver domain	K11233	SSK1	map04011(MAPK signaling pathway - yeast); map04139(Mitophagy - yeast)	map04011	GO:0000160(biological_process:phosphorelay signal transduction system); GO:0035556(biological_process:intracellular signal transduction); GO:0045449(deleted:old GO); GO:0000156(molecular_function:phosphorelay response regulator activity)	GO:0000160
EVM0000723	1.676	5.423e-06	sub-network 1		PF04652.16	Vta1 like	K12199	VTA1, LIP5	map04144(Endocytosis)	map04144
EVM0004967	1.334	3.523e-06	sub-network 1		PF00728.22	Glycosyl hydrolase family 20, catalytic domain	K12373	HEXA_B	map00511(Other glycan degradation); map00520(Amino sugar and nucleotide sugar metabolism); map00603(Glycosphingolipid biosynthesis - globo and isoglobo series); map00531(Glycosaminoglycan degradation)	map00511	GO:0006040(biological_process:amino sugar metabolic process); GO:0005975(biological_process:carbohydrate metabolic process); GO:0004563(molecular_function:beta-N-acetylhexosaminidase activity); GO:0001575(biological_process:globoside metabolic process); GO:0006027(biological_process:glycosaminoglycan catabolic process)	GO:0006040	GH20										√
EVM0008570	1.09	0.002342	sub-network 1		PF00728.22		K12373	HEXA_B	map00511(Other glycan degradation); map00520(Amino sugar and nucleotide sugar metabolism); map00603(Glycosphingolipid biosynthesis - globo and isoglobo series); map00531(Glycosaminoglycan degradation)	map00511	GO:0006040(biological_process:amino sugar metabolic process); GO:0005975(biological_process:carbohydrate metabolic process); GO:0004563(molecular_function:beta-N-acetylhexosaminidase activity); GO:0001575(biological_process:globoside metabolic process); GO:0006027(biological_process:glycosaminoglycan catabolic process)	GO:0006040	GH20
EVM0007429	2.375	6.403e-17	sub-network 1		PF00450.22	Serine carboxypeptidase	K13289	CTSA, CPY			GO:0006508(biological_process:proteolysis); GO:0004185(molecular_function:serine-type carboxypeptidase activity)	GO:0006508					serine-type carboxypeptidase
EVM0007543	-1.308	6.664e-05	sub-network 1		PF00069.25	Protein kinase domain	K13303	SGK2			GO:0006468(biological_process:protein phosphorylation); GO:0005524(molecular_function:ATP binding); GO:0004672(molecular_function:protein kinase activity)	GO:0006468									protein kinase
EVM0005181	1.469	0.002806	sub-network 1		PF00400.32	WD domain, G-beta repeat	K14556	DIP2, UTP12, WDR3	map03008(Ribosome biogenesis in eukaryotes)	map03008
EVM0006808	1.473	0.002631	sub-network 1		PF04145.15	Ctr copper transporter family	K14686	SLC31A1, CTR1			GO:0016021(cellular_component:integral component of membrane); GO:0035434(biological_process:copper ion transmembrane transport); GO:0005375(molecular_function:copper ion transmembrane transporter activity)	GO:0016021						Ctr copper transporter family				√
EVM0007587	-1.3	2.202e-10	sub-network 1		PF00208.21	Bacterial NAD-glutamate dehydrogenase	K15371	GDH2	map00220(Arginine biosynthesis); map00250(Alanine, aspartate and glutamate metabolism); map00910(Nitrogen metabolism); map00430(Taurine and hypotaurine metabolism)	map00220	GO:0019551(biological_process:glutamate catabolic process to 2-oxoglutarate); GO:0004352(molecular_function:glutamate dehydrogenase (NAD+) activity); GO:0055114(biological_process:oxidation-reduction process); GO:0006118(biological_process:obsolete electron transport)	GO:0019551
EVM0005936	1.239	1.502e-05	sub-network 1		PF00982.21	Glycosyltransferase family 20	K16055	TPS	map00500(Starch and sucrose metabolism)	map00500	GO:0003824(molecular_function:catalytic activity); GO:0005992(biological_process:trehalose biosynthetic process)	GO:0003824	GT20										√
EVM0000816	-1.941	3.058e-16	sub-network 1		PF00732.19	GMC oxidoreductase	K17066	MOX	map00680(Methane metabolism)	map00680	GO:0006566(biological_process:threonine metabolic process); GO:0050660(molecular_function:flavin adenine dinucleotide binding); GO:0006563(biological_process:L-serine metabolic process); GO:0008812(molecular_function:choline dehydrogenase activity); GO:0006544(biological_process:glycine metabolic process); GO:0006066(biological_process:alcohol metabolic process); GO:0055114(biological_process:oxi…	GO:0006566		AA3								√
EVM0004621	-1.022	1.927e-05	sub-network 1	Alcohol oxidase 2			K17066	MOX	map00680(Methane metabolism)	map00680	GO:0006566(biological_process:threonine metabolic process); GO:0050660(molecular_function:flavin adenine dinucleotide binding); GO:0006563(biological_process:L-serine metabolic process); GO:0008812(molecular_function:choline dehydrogenase activity); GO:0006544(biological_process:glycine metabolic process); GO:0006066(biological_process:alcohol metabolic process); GO:0055114(biological_process:oxi…	GO:0006566										√
EVM0006113	1.101	0.0005916	sub-network 1		PF01066.21	CDP-alcohol phosphatidyltransferase	K17103	CHO1, pssA	map00564(Glycerophospholipid metabolism); map00260(Glycine, serine and threonine metabolism)	map00564	GO:0016020(cellular_component:membrane); GO:0016780(molecular_function:phosphotransferase activity, for other substituted phosphate groups); GO:0008654(biological_process:phospholipid biosynthetic process)	GO:0016020
EVM0002942	1.764	4.128e-10	sub-network 1		PF00248.21	Aldo/keto reductase family	K17743	XR	map00040(Pentose and glucuronate interconversions)	map00040	GO:0019568(biological_process:arabinose catabolic process); GO:0042843(biological_process:D-xylose catabolic process); GO:0047935(molecular_function:glucose 1-dehydrogenase (NADP+) activity); GO:0032866(molecular_function:D-xylose:NADP reductase activity); GO:0034599(biological_process:cellular response to oxidative stress); GO:0019388(biological_process:galactose catabolic process); GO:0055114(b…	GO:0019568
EVM0004132	1.252	1.861e-09	sub-network 1		PF00248.21	Aldo/keto reductase family	K18097	GCY1	map00561(Glycerolipid metabolism)	map00561	GO:0055114(biological_process:oxidation-reduction process); GO:0016491(molecular_function:oxidoreductase activity)	GO:0055114
EVM0001495	1.066	1.983e-06	sub-network 1		PF01408.22	Oxidoreductase family, NAD-binding Rossmann fold	K18106	GAAA	map00040(Pentose and glucuronate interconversions)	map00040	GO:0055114(biological_process:oxidation-reduction process); GO:0016491(molecular_function:oxidoreductase activity)	GO:0055114	GH109
EVM0007649	1.255	1.637e-06	sub-network 1		PF13561.6	Enoyl-(Acyl carrier protein) reductase	K18337	LRA1	map00051(Fructose and mannose metabolism)	map00051	GO:0055114(biological_process:oxidation-reduction process); GO:0016491(molecular_function:oxidoreductase activity)	GO:0055114
EVM0001014	1.267	0.01042	sub-network 1			NACHT domain
EVM0002573	-1.026	0.0007649	sub-network 1		PF13087.6	AAA domain
EVM0000503	1.594	2.401e-08	sub-network 1		PF07690.16	Major Facilitator Superfamily					GO:0016020(cellular_component:membrane)	GO:0016020						Major Facilitator Superfamily				√
EVM0004605	1.348	0.0001728	sub-network 1		PF13302.7	Acetyltransferase (GNAT) domain					GO:0042967(biological_process:acyl-carrier-protein biosynthetic process); GO:0008080(molecular_function:N-acetyltransferase activity)	GO:0042967
EVM0000135	1.009	1.847e-08	sub-network 1		PF01363.21	FYVE zinc finger					GO:0046872(molecular_function:metal ion binding)	GO:0046872
EVM0007335	2.038	7.914e-10	sub-network 1		PF02128.15	Fungalysin metallopeptidase (M36)					GO:0006508(biological_process:proteolysis); GO:0004222(molecular_function:metalloendopeptidase activity); GO:0005615(cellular_component:extracellular space); GO:0008270(molecular_function:zinc ion binding)	GO:0006508					metalloendopeptidase					√
EVM0002277	1.669	0.0007208	sub-network 1		PF00082.22	Subtilase family					GO:0004252(molecular_function:serine-type endopeptidase activity); GO:0006508(biological_process:proteolysis)	GO:0004252					serine-type endopeptidase						√
EVM0004723	2.235	9.14e-11	sub-network 1		PF00082.22	Subtilase family					GO:0004252(molecular_function:serine-type endopeptidase activity); GO:0006508(biological_process:proteolysis)	GO:0004252					serine-type endopeptidase						√
EVM0000366	1.118	4.771e-07	sub-network 1		PF02668.16	Taurine catabolism dioxygenase TauD, TfdA family					GO:0051213(molecular_function:dioxygenase activity); GO:0055114(biological_process:oxidation-reduction process)	GO:0051213
EVM0008669	-1.008	1.672e-08	sub-network 1		PF14027.6	Protein of unknown function (DUF4243)
EVM0008367	-1.28	2.536e-10	sub-network 1			Proliferating cell nuclear antigen, C-terminal domain
EVM0006812	1.647	3.145e-08	sub-network 1		PF11901.8	Protein of unknown function (DUF3421)					GO:0005576(cellular_component:extracellular region); GO:0005975(biological_process:carbohydrate metabolic process); GO:0030246(molecular_function:carbohydrate binding); GO:0004553(molecular_function:hydrolase activity, hydrolyzing O-glycosyl compounds)	GO:0005576	CBM12
EVM0008913	1.095	4.71e-06	sub-network 1		PF07969.11	Amidohydrolase family					GO:0016810(molecular_function:hydrolase activity, acting on carbon-nitrogen (but not peptide) bonds); GO:0006807(biological_process:nitrogen compound metabolic process)	GO:0016810										√
EVM0004363	1.368	6.079e-07	sub-network 1			Lipoma HMGIC fusion partner-like protein																√
EVM0008701	-1.237	3.965e-06	sub-network 1			Heterokaryon incompatibility protein (HET)																√
EVM0002685	1.023	3.185e-05	sub-network 1			Flavin containing amine oxidoreductase
EVM0008095	1.248	1.821e-05	sub-network 1			Amidohydrolase
EVM0005365	1.443	0.0001679	sub-network 1			Polysaccharide biosynthesis protein
EVM0002627	-1.83	4.772e-38	sub-network 1		PF02171.17	Piwi domain					GO:0003676(molecular_function:nucleic acid binding)	GO:0003676
EVM0005339	1.219	4.377e-05	sub-network 1		PF13714.6	Phosphoenolpyruvate phosphomutase					GO:0016787(molecular_function:hydrolase activity); GO:0008152(biological_process:metabolic process)	GO:0016787										√
EVM0002913	-1.211	7.785e-09	sub-network 1			Hsp70 protein
EVM0000774	1.432	6.779e-06	sub-network 1		PF13181.6	TPR repeat					GO:0046872(molecular_function:metal ion binding)	GO:0046872
EVM0006791	1.623	2.219e-10	sub-network 1		PF01161.20	Phosphatidylethanolamine-binding protein																	√
EVM0002262	1.376	0.0001916	sub-network 1		PF17389.2	Bacterial alpha-L-rhamnosidase					GO:0003824(molecular_function:catalytic activity); GO:0008152(biological_process:metabolic process)	GO:0003824	GH78
EVM0008905	1.644	1.24e-08	sub-network 1			TonB dependent receptor
EVM0003503	-1.37	5.673e-07	sub-network 1		PF00501.28	AMP-binding enzyme					GO:0003824(molecular_function:catalytic activity); GO:0008152(biological_process:metabolic process)	GO:0003824
EVM0002900	1.517	3.19e-10	sub-network 1		PF07690.16	Major Facilitator Superfamily					GO:0016021(cellular_component:integral component of membrane); GO:0055085(biological_process:transmembrane transport)	GO:0016021						Major Facilitator Superfamily				√
EVM0000034	1.498	2.742e-05	sub-network 1		PF09729.9	Gti1/Pac2 family
EVM0008416	-1.186	0.0001761	sub-network 1		PF00350.23	Dynamin central region					GO:0006184(biological_process:obsolete GTP catabolic process); GO:0003924(molecular_function:GTPase activity); GO:0005525(molecular_function:GTP binding)	GO:0006184
EVM0006788	1.298	1.621e-15	sub-network 1		PF01822.19	Glyoxal oxidase N-terminus								AA5									√
EVM0000221	-1.376	1.964e-06	sub-network 1		PF00096.26	Zinc-finger double domain					GO:0046872(molecular_function:metal ion binding); GO:0003676(molecular_function:nucleic acid binding)	GO:0046872								C2H2
EVM0001869	1.37	1.499e-06	sub-network 1			TspO/MBR family																√
EVM0001268	1.13	0.0002232	sub-network 1		PF05729.12	NACHT domain
EVM0006396	1.698	3.045e-06	sub-network 1			NAD dependent epimerase/dehydratase family																√
EVM0003099	1.032	0.0009868	sub-network 1		PF00135.28	Carboxylesterase family					GO:0008152(biological_process:metabolic process); GO:0004104(molecular_function:cholinesterase activity)	GO:0008152	CE10
EVM0008756	-2.025	1.85e-13	sub-network 1		PF00266.19	Aminotransferase class-V					GO:0003824(molecular_function:catalytic activity); GO:0030170(molecular_function:pyridoxal phosphate binding); GO:0008152(biological_process:metabolic process)	GO:0003824
EVM0000651	-1.689	1.099e-07	sub-network 1		PF01328.17	Peroxidase, family 2					GO:0006804(biological_process:obsolete peroxidase reaction); GO:0006979(biological_process:response to oxidative stress); GO:0055114(biological_process:oxidation-reduction process); GO:0004601(molecular_function:peroxidase activity)	GO:0006804		AA2									√
EVM0001084	-1.274	0.001187	sub-network 1		PF01328.17	Peroxidase, family 2					GO:0006804(biological_process:obsolete peroxidase reaction); GO:0006979(biological_process:response to oxidative stress); GO:0055114(biological_process:oxidation-reduction process); GO:0004601(molecular_function:peroxidase activity)	GO:0006804											√
EVM0004867	-1.255	6.727e-07	sub-network 1		PF01328.17	Peroxidase, family 2					GO:0006804(biological_process:obsolete peroxidase reaction); GO:0006979(biological_process:response to oxidative stress); GO:0055114(biological_process:oxidation-reduction process); GO:0004601(molecular_function:peroxidase activity)	GO:0006804											√
EVM0008404	1.019	9.454e-07	sub-network 1		PF01328.17	Peroxidase, family 2					GO:0006804(biological_process:obsolete peroxidase reaction); GO:0006979(biological_process:response to oxidative stress); GO:0055114(biological_process:oxidation-reduction process); GO:0004601(molecular_function:peroxidase activity)	GO:0006804											√
EVM0003054	-2.133	8.894e-19	sub-network 1		PF08445.10	FR47-like protein					GO:0042967(biological_process:acyl-carrier-protein biosynthetic process); GO:0008080(molecular_function:N-acetyltransferase activity)	GO:0042967
EVM0004720	2.19	4.494e-10	sub-network 1			SnoaL-like domain
EVM0002484	1.239	4.815e-09	sub-network 1		PF00149.28	Calcineurin-like phosphoesterase					GO:0016787(molecular_function:hydrolase activity); GO:0008152(biological_process:metabolic process)	GO:0016787											√
EVM0002123	1.397	5.986e-06	sub-network 1			KilA-N domain					GO:0003700(molecular_function:transcription factor activity, sequence-specific DNA binding); GO:0006355(biological_process:regulation of transcription, DNA-templated); GO:0045449(deleted:old GO); GO:0005667(cellular_component:transcription factor complex); GO:0003677(molecular_function:DNA binding)	GO:0003700
EVM0000217	1.269	0.001913	sub-network 1		PF11563.8	Protoglobin					GO:0005506(molecular_function:iron ion binding); GO:0019825(molecular_function:oxygen binding); GO:0020037(molecular_function:heme binding); GO:0015671(biological_process:oxygen transport)	GO:0005506
EVM0002783	1.481	0.002757	sub-network 1			Neurotransmitter-gated ion-channel transmembrane region																√
EVM0000457	-2.208	8.025e-06	sub-network 1		PF00067.22	Cytochrome P450					GO:0005506(molecular_function:iron ion binding); GO:0016705(molecular_function:oxidoreductase activity, acting on paired donors, with incorporation or reduction of molecular oxygen); GO:0055114(biological_process:oxidation-reduction process); GO:0004497(molecular_function:monooxygenase activity); GO:0020037(molecular_function:heme binding)	GO:0005506			CYP677
EVM0006575	-1.168	4.631e-05	sub-network 1		PF13832.6	BAH domain					GO:0006306(biological_process:DNA methylation); GO:0000785(cellular_component:chromatin); GO:0008270(molecular_function:zinc ion binding); GO:0003677(molecular_function:DNA binding); GO:0008168(molecular_function:methyltransferase activity); GO:0003682(molecular_function:chromatin binding)	GO:0006306
EVM0002530	1.597	0.001074	sub-network 1		PF02535.22	ZIP Zinc transporter					GO:0016021(cellular_component:integral component of membrane); GO:0071577(biological_process:zinc II ion transmembrane transport); GO:0005385(molecular_function:zinc ion transmembrane transporter activity)	GO:0016021						ZIP Zinc transporter				√
EVM0005723	2.06	3.117e-05	sub-network 1		PF01083.22	Cutinase					GO:0005576(cellular_component:extracellular region); GO:0030248(molecular_function:cellulose binding); GO:0005975(biological_process:carbohydrate metabolic process); GO:0004553(molecular_function:hydrolase activity, hydrolyzing O-glycosyl compounds)	GO:0005576	CE5										√
EVM0006726	1.512	4.167e-05	sub-network 1		PF04389.17	Peptidase family M28					GO:0006508(biological_process:proteolysis); GO:0004177(molecular_function:aminopeptidase activity)	GO:0006508					aminopeptidas
EVM0007218	1.752	0.0002377	sub-network 1		PF05572.13	Pregnancy-associated plasma protein-A					GO:0006508(biological_process:proteolysis); GO:0008237(molecular_function:metallopeptidase activity)	GO:0006508					metallopeptidase						√
EVM0006475	1.347	2.142e-09	sub-network 1		PF01738.18	Dienelactone hydrolase family					GO:0016787(molecular_function:hydrolase activity); GO:0008152(biological_process:metabolic process)	GO:0016787
EVM0001256	-1.469	1.01e-10	sub-network 1		PF01764.25	Lipase (class 3)					GO:0046486(biological_process:glycerolipid metabolic process); GO:0004806(molecular_function:triglyceride lipase activity); GO:0016042(biological_process:lipid catabolic process)	GO:0046486				triglyceride lipase
EVM0001542	-1.126	4.647e-05	sub-network 1			RhoGAP domain
EVM0007888	-1.08	1.764e-05	sub-network 1		PF00656.22	Caspase domain					GO:0006508(biological_process:proteolysis); GO:0004197(molecular_function:cysteine-type endopeptidase activity)	GO:0006508					cysteine-type endopeptidase
EVM0004972	-1.008	4.282e-05	sub-network 1		PF00067.22	Cytochrome P450					GO:0005506(molecular_function:iron ion binding); GO:0016705(molecular_function:oxidoreductase activity, acting on paired donors, with incorporation or reduction of molecular oxygen); GO:0055114(biological_process:oxidation-reduction process); GO:0004497(molecular_function:monooxygenase activity); GO:0020037(molecular_function:heme binding)	GO:0005506			CYP582							√
EVM0004638	1.144	0.0003868	sub-network 1			ABC transporter												ABC transporter
EVM0007493	1.347	3.912e-06	sub-network 1		PF13632.6	Glycosyl transferase family group 2							GT2									√
EVM0008708	1.073	8.584e-13	sub-network 1		PF13632.6								GT2									√
EVM0002285	1.941	2.635e-06	sub-network 1		PF01565.23	FAD binding domain					GO:0006040(biological_process:amino sugar metabolic process); GO:0050660(molecular_function:flavin adenine dinucleotide binding); GO:0008762(molecular_function:UDP-N-acetylmuramate dehydrogenase activity); GO:0055114(biological_process:oxidation-reduction process)	GO:0006040		AA7
EVM0008430	2.06	3.864e-07	sub-network 1		PF01565.23	FAD binding domain					GO:0006040(biological_process:amino sugar metabolic process); GO:0050660(molecular_function:flavin adenine dinucleotide binding); GO:0008762(molecular_function:UDP-N-acetylmuramate dehydrogenase activity); GO:0055114(biological_process:oxidation-reduction process)	GO:0006040		AA7
EVM0002011	1.543	4.717e-06	sub-network 1		PF01753.18	MYND finger					GO:0046872(molecular_function:metal ion binding)	GO:0046872											√
EVM0001371	1.469	2.307e-07	sub-network 1		PF00328.22	Histidine phosphatase superfamily (branch 2)					GO:0016311(biological_process:dephosphorylation); GO:0019497(biological_process:hexachlorocyclohexane metabolic process); GO:0003993(molecular_function:acid phosphatase activity); GO:0006771(biological_process:riboflavin metabolic process)	GO:0016311
EVM0003977	1.369	1.272e-07	sub-network 1			Immunoglobulin V-set domain
EVM0000799	1.314	3.172e-08	sub-network 1		PF00083.24	Sugar (and other) transporter					GO:0022891(molecular_function:substrate-specific transmembrane transporter activity); GO:0016021(cellular_component:integral component of membrane); GO:0055085(biological_process:transmembrane transport)	GO:0022891						Sugar (and other) transporter				√
EVM0003276	1.212	0.0001781	sub-network 1		PF13417.6	Domain of unknown function (DUF1768)					GO:0016740(molecular_function:transferase activity); GO:0008152(biological_process:metabolic process)	GO:0016740
EVM0005127	1.357	1.775e-07	sub-network 1			Brf1-like TBP-binding domain																√
EVM0001762	1.361	0.004746	sub-network 1		PF05577.12	Serine carboxypeptidase S28					GO:0006508(biological_process:proteolysis); GO:0008236(molecular_function:serine-type peptidase activity)	GO:0006508					serine-type peptidase						√
EVM0000433	1.512	2.145e-10	sub-network 1		PF00150.18	Cellulase (glycosyl hydrolase family 5)					GO:0005975(biological_process:carbohydrate metabolic process); GO:0004553(molecular_function:hydrolase activity, hydrolyzing O-glycosyl compounds)	GO:0005975	GH5
EVM0007037	-1.71	3.519e-05	sub-network 1		PF12825.7	Domain of unknown function in PX-proteins (DUF3818)					GO:0035091(molecular_function:phosphatidylinositol binding)	GO:0035091
EVM0002606	-1.118	1.497e-08	sub-network 1			Acetyltransferase (GNAT) domain
EVM0002639	-2.592	2.85e-15	sub-network 1		PF00067.22	Cytochrome P450					GO:0005506(molecular_function:iron ion binding); GO:0016705(molecular_function:oxidoreductase activity, acting on paired donors, with incorporation or reduction of molecular oxygen); GO:0055114(biological_process:oxidation-reduction process); GO:0004497(molecular_function:monooxygenase activity); GO:0020037(molecular_function:heme binding)	GO:0005506			CYP512
EVM0008494	-2.787	7.881e-23	sub-network 1		PF00067.22	Cytochrome P450					GO:0005506(molecular_function:iron ion binding); GO:0016705(molecular_function:oxidoreductase activity, acting on paired donors, with incorporation or reduction of molecular oxygen); GO:0055114(biological_process:oxidation-reduction process); GO:0004497(molecular_function:monooxygenase activity); GO:0020037(molecular_function:heme binding)	GO:0005506			CYP512
EVM0006015	-1.794	7.803e-09	sub-network 1		PF00067.22	Cytochrome P450					GO:0005506(molecular_function:iron ion binding); GO:0016705(molecular_function:oxidoreductase activity, acting on paired donors, with incorporation or reduction of molecular oxygen); GO:0055114(biological_process:oxidation-reduction process); GO:0004497(molecular_function:monooxygenase activity); GO:0020037(molecular_function:heme binding)	GO:0005506			CYP547
EVM0005888	-1.209	3.069e-06	sub-network 1		PF00069.25	Protein kinase domain					GO:0004674(molecular_function:protein serine/threonine kinase activity); GO:0009069(biological_process:serine family amino acid metabolic process); GO:0006468(biological_process:protein phosphorylation); GO:0005524(molecular_function:ATP binding)	GO:0004674									protein serine/threonine kinase
EVM0003571	1.128	0.0002442	sub-network 1			Protein of unknown function (DUF3421)																√
EVM0006493	1.267	1.533e-10	sub-network 1			bZIP Maf transcription factor
EVM0000032	3.124	8.68e-20	sub-network 1		PF01185.18	Fungal hydrophobin					GO:0042546(biological_process:cell wall biogenesis); GO:0009277(cellular_component:fungal-type cell wall); GO:0005199(molecular_function:structural constituent of cell wall)	GO:0042546							Fungal hydrophobin
EVM0004484	1.913	6.388e-05	sub-network 1		PF00457.17	Glycosyl hydrolases family 11					GO:0045493(biological_process:xylan catabolic process); GO:0030248(molecular_function:cellulose binding); GO:0031176(molecular_function:endo-1,4-beta-xylanase activity); GO:0005576(cellular_component:extracellular region)	GO:0045493	GH11										√
EVM0003724	1.227	6.921e-09	sub-network 1		PF01926.23	50S ribosome-binding GTPase					GO:0005525(molecular_function:GTP binding)	GO:0005525
EVM0007256	1.285	1.864e-06	sub-network 1		PF03966.16	Trm112p-like protein
EVM0000192	1.563	0.0007952	sub-network 1		PF04690.13	YABBY protein					GO:0006904(biological_process:vesicle docking involved in exocytosis)	GO:0006904								C2C2
EVM0007100	-1.538	3.875e-05	sub-network 1		PF14223.6	gag-polypeptide of LTR copia-type
EVM0004802	1.109	3.09e-07	sub-network 1		PF00107.26	Zinc-binding dehydrogenase					GO:0008270(molecular_function:zinc ion binding); GO:0055114(biological_process:oxidation-reduction process); GO:0016491(molecular_function:oxidoreductase activity)	GO:0008270
EVM0001750	1.147	0.000443	sub-network 1		PF05978.16	Major Facilitator Superfamily					GO:0016021(cellular_component:integral component of membrane); GO:0055085(biological_process:transmembrane transport)	GO:0016021						Major Facilitator Superfamily				√
EVM0001804	1.031	0.0008228	sub-network 1		PF08426.10	ICE2																√
EVM0000778	1.025	6.734e-05	sub-network 1		PF00651.31	BTB/POZ domain
EVM0003761	-1.273	7.183e-09	sub-network 1		PF00168.30	C2 domain
EVM0005341	1.273	3.587e-07	sub-network 1			short chain dehydrogenase					GO:0055114(biological_process:oxidation-reduction process); GO:0016491(molecular_function:oxidoreductase activity)	GO:0055114										√
EVM0006369	1.327	2.383e-08	sub-network 1		PF02386.16	Cation transport protein					GO:0006812(biological_process:cation transport); GO:0008324(molecular_function:cation transmembrane transporter activity); GO:0055085(biological_process:transmembrane transport)	GO:0006812						Cation transport protein				√
EVM0008048	-1.017	4.73e-05	sub-network 1		PF00415.18	Regulator of chromosome condensation (RCC1) repeat
EVM0003925	1.066	0.0002427	sub-network 1		PF00083.24	Sugar (and other) transporter					GO:0022891(molecular_function:substrate-specific transmembrane transporter activity); GO:0016021(cellular_component:integral component of membrane); GO:0055085(biological_process:transmembrane transport)	GO:0022891						Sugar (and other) transporter				√
EVM0009084	1.023	9.115e-08	sub-network 1			GNS1/SUR4 family																√
EVM0008666	1.775	1.971e-07	sub-network 1		PF01088.21	Ubiquitin carboxyl-terminal hydrolase, family 1					GO:0006511(biological_process:ubiquitin-dependent protein catabolic process); GO:0016579(biological_process:protein deubiquitination); GO:0004843(molecular_function:thiol-dependent ubiquitin-specific protease activity); GO:0005622(cellular_component:intracellular)	GO:0006511
EVM0005182	-2.35	1.514e-105	sub-network 1		PF01031.20	Dynamin central region					GO:0006184(biological_process:obsolete GTP catabolic process); GO:0003924(molecular_function:GTPase activity); GO:0005525(molecular_function:GTP binding)	GO:0006184
EVM0006716	2.07	1.019e-06	sub-network 1		PF00324.21	Amino acid permease					GO:0016021(cellular_component:integral component of membrane); GO:0003333(biological_process:amino acid transmembrane transport); GO:0015171(molecular_function:amino acid transmembrane transporter activity)	GO:0016021						Amino acid permease				√
EVM0005616	1.312	1.029e-06	sub-network 1		PF10275.9	Peptidase C65 Otubain											peptidase
EVM0006431	1.3	2.583e-05	sub-network 1		PF13649.6	Methyltransferase domain					GO:0008168(molecular_function:methyltransferase activity); GO:0032259(biological_process:methylation)	GO:0008168
EVM0001279	-1.752	2.45e-08	sub-network 1			Phage major capsid protein E																	√
EVM0005696	-1.065	0.001203	sub-network 1			haloacid dehalogenase-like hydrolase
EVM0000984	1.592	5.621e-09	sub-network 1			Chalcone and stilbene synthases, N-terminal domain																	√
EVM0004177	1.336	2.684e-09	sub-network 1		PF03935.15	Beta-glucan synthesis-associated protein (SKN1)					GO:0016787(molecular_function:hydrolase activity); GO:0008152(biological_process:metabolic process)	GO:0016787	GH16									√
EVM0000910	1.283	2.146e-05	sub-network 1		PF03795.14	YCII-related domain
EVM0005052	1.769	2.643e-06	sub-network 1			YtxH-like protein																√
EVM0001770	-1.073	1.52e-05	sub-network 1			Uncharacterised ACR, YagE family COG1723																√
EVM0006075	1.581	1.204e-06	sub-network 1		PF03443.14	Glycosyl hydrolase family 61							GH61
EVM0002916	1.548	6.644e-09	sub-network 1		PF00046.29	Homeobox domain					GO:0043565(molecular_function:sequence-specific DNA binding); GO:0003700(molecular_function:transcription factor activity, sequence-specific DNA binding); GO:0005634(cellular_component:nucleus); GO:0006355(biological_process:regulation of transcription, DNA-templated); GO:0045449(deleted:old GO); GO:0005667(cellular_component:transcription factor complex)	GO:0043565								HB
EVM0008081	1.734	2.479e-07	sub-network 1		PF00067.22	Cytochrome P450					GO:0005506(molecular_function:iron ion binding); GO:0016705(molecular_function:oxidoreductase activity, acting on paired donors, with incorporation or reduction of molecular oxygen); GO:0055114(biological_process:oxidation-reduction process); GO:0004497(molecular_function:monooxygenase activity); GO:0020037(molecular_function:heme binding)	GO:0005506			CYP620
EVM0002384	1.386	1.165e-07	sub-network 1		PF08718.11	Glycolipid transfer protein (GLTP)					GO:0005737(cellular_component:cytoplasm); GO:0046836(biological_process:glycolipid transport); GO:0017089(molecular_function:glycolipid transporter activity); GO:0051861(molecular_function:glycolipid binding)	GO:0005737
EVM0001463	-1.103	2.006e-05	sub-network 1		PF09729.9	Gti1/Pac2 family
EVM0000159	-1.461	5.904e-05	sub-network 1		PF18044.1	IBR domain					GO:0008270(molecular_function:zinc ion binding)	GO:0008270								C3H
EVM0003701	-1.805	0.000258	sub-network 1		PF01328.17	Peroxidase, family 2					GO:0006804(biological_process:obsolete peroxidase reaction); GO:0006979(biological_process:response to oxidative stress); GO:0055114(biological_process:oxidation-reduction process); GO:0004601(molecular_function:peroxidase activity)	GO:0006804		AA2
EVM0008873	-1.496	0.0004578	sub-network 1		PF00141.23	Peroxidase					GO:0006804(biological_process:obsolete peroxidase reaction); GO:0055114(biological_process:oxidation-reduction process); GO:0006979(biological_process:response to oxidative stress); GO:0020037(molecular_function:heme binding); GO:0004601(molecular_function:peroxidase activity)	GO:0006804		AA2									√
EVM0005363	1.727	0.00047	sub-network 1			GDSL/SGNH-like Acyl-Esterase family found in Pmr5 and Cas1p																√
EVM0000052	3.043	2.511e-33	sub-network 1		PF01185.18	Fungal hydrophobin					GO:0042546(biological_process:cell wall biogenesis); GO:0009277(cellular_component:fungal-type cell wall); GO:0005199(molecular_function:structural constituent of cell wall)	GO:0042546							Fungal hydrophobin				√
EVM0006752	1.884	3.205e-11	sub-network 1		PF07859.13	alpha/beta hydrolase fold					GO:0016787(molecular_function:hydrolase activity); GO:0008270(molecular_function:zinc ion binding); GO:0003676(molecular_function:nucleic acid binding); GO:0006351(biological_process:transcription, DNA-templated)	GO:0016787	CE10
EVM0003688	1.697	0.0005416	sub-network 1		PF05216.13	UNC-50 family																√
EVM0007112	1.778	7.808e-08	sub-network 1		PF01565.23	FAD binding domain					GO:0006040(biological_process:amino sugar metabolic process); GO:0050660(molecular_function:flavin adenine dinucleotide binding); GO:0008762(molecular_function:UDP-N-acetylmuramate dehydrogenase activity); GO:0055114(biological_process:oxidation-reduction process)	GO:0006040		AA7
EVM0001011	-1.075	4.926e-10	sub-network 1		PF07714.17	Protein tyrosine kinase					GO:0004674(molecular_function:protein serine/threonine kinase activity); GO:0009069(biological_process:serine family amino acid metabolic process); GO:0006468(biological_process:protein phosphorylation); GO:0005524(molecular_function:ATP binding)	GO:0004674									protein serine/threonine kinase
EVM0001552	2.408	1.896e-08	sub-network 1		PF15979.5	Glycosyl hydrolase family 67 N-terminus							GH115
EVM0003802	1.437	9.217e-05	sub-network 1		PF15979.5								GH115
EVM0002261	-1.063	0.004832	sub-network 1		PF17921.1	His(2)-Cys(2) zinc finger
EVM0001294	-1.333	9.054e-07	sub-network 1		PF00176.23	SNF2 family N-terminal domain					GO:0004386(molecular_function:helicase activity); GO:0008270(molecular_function:zinc ion binding); GO:0005524(molecular_function:ATP binding); GO:0008152(biological_process:metabolic process); GO:0003677(molecular_function:DNA binding)	GO:0004386
EVM0005722	1.212	0.0004155	sub-network 1			Membrane-associating domain																√
EVM0007067	-1.452	3.163e-05	sub-network 1		PF00656.22	Caspase domain					GO:0006508(biological_process:proteolysis); GO:0004197(molecular_function:cysteine-type endopeptidase activity)	GO:0006508					cysteine-type endopeptidase
EVM0007886	-1.186	4.529e-05	sub-network 1			Phosphatidylinositol-specific phospholipase C, X domain					GO:0006629(biological_process:lipid metabolic process); GO:0008081(molecular_function:phosphoric diester hydrolase activity)	GO:0006629
EVM0009079	1.036	1.524e-05	sub-network 1			Polysaccharide biosynthesis C-terminal domain																√
EVM0007308	1.033	3.325e-05	sub-network 1		PF05916.11	GINS complex protein
EVM0008553	-1.078	1.098e-07	sub-network 1			Glycosyl hydrolase family 65 central catalytic domain					GO:0003824(molecular_function:catalytic activity); GO:0008152(biological_process:metabolic process)	GO:0003824	GH65										√
EVM0006383	-1.14	0.00245	sub-network 1		PF03372.23	Endonuclease/Exonuclease/phosphatase family					GO:0046856(biological_process:phosphatidylinositol dephosphorylation)	GO:0046856
EVM0006495	1.006	0.000134	sub-network 1		PF00583.25	Acetyltransferase (GNAT) family					GO:0000051(biological_process:obsolete urea cycle intermediate metabolic process); GO:0042967(biological_process:acyl-carrier-protein biosynthetic process); GO:0004042(molecular_function:acetyl-CoA:L-glutamate N-acetyltransferase activity)	GO:0000051
EVM0002529	1.544	1.075e-05	sub-network 1		PF11911.8	Protein of unknown function (DUF3429)																√
EVM0003113	1.077	0.0004556	sub-network 1		PF06094.12	AIG2-like family					GO:0006750(biological_process:glutathione biosynthetic process); GO:0003839(molecular_function:gamma-glutamylcyclotransferase activity)	GO:0006750
EVM0005724	-1.131	0.006913	sub-network 1			Methyl-accepting chemotaxis protein (MCP) signalling domain
EVM0001731	1.163	1.312e-06	sub-network 1		PF05277.12	Protein of unknown function (DUF726)																√
EVM0000425	1.211	0.000493	sub-network 1		PF00150.18	Cellulase (glycosyl hydrolase family 5)					GO:0005975(biological_process:carbohydrate metabolic process); GO:0004553(molecular_function:hydrolase activity, hydrolyzing O-glycosyl compounds)	GO:0005975	GH5
EVM0001959	-1.131	9.997e-07	sub-network 1		PF00293.28	NUDIX domain					GO:0016787(molecular_function:hydrolase activity); GO:0008152(biological_process:metabolic process)	GO:0016787
EVM0005637	2.347	8.429e-11	sub-network 1			RNA recognition motif. (a.k.a. RRM, RBD, or RNP domain)					GO:0003676(molecular_function:nucleic acid binding)	GO:0003676
EVM0001780	1.479	0.0001937	sub-network 1		PF00701.22	Dihydrodipicolinate synthetase family					GO:0016829(molecular_function:lyase activity); GO:0008152(biological_process:metabolic process)	GO:0016829
EVM0003853	1.676	2.507e-11	sub-network 1			Plastocyanin-like domain																	√
EVM0004713	1.473	0.00266	sub-network 1		PF12708.7	Pectate lyase superfamily protein					GO:0016787(molecular_function:hydrolase activity); GO:0008152(biological_process:metabolic process)	GO:0016787	GH55										√
EVM0001881	1.05	0.001749	sub-network 1			Glutamine amidotransferase class-I
EVM0001520	2.951	4.209e-17	sub-network 1		PF01185.18	Fungal hydrophobin					GO:0042546(biological_process:cell wall biogenesis); GO:0009277(cellular_component:fungal-type cell wall); GO:0005199(molecular_function:structural constituent of cell wall); GO:0005576(cellular_component:extracellular region)	GO:0042546							Fungal hydrophobin			√
EVM0004371	2.146	1.524e-19	sub-network 1		PF01185.18	Fungal hydrophobin					GO:0042546(biological_process:cell wall biogenesis); GO:0009277(cellular_component:fungal-type cell wall); GO:0005199(molecular_function:structural constituent of cell wall)	GO:0042546							Fungal hydrophobin			√
EVM0008694	1.121	4.905e-08	sub-network 1		PF13561.6	Enoyl-(Acyl carrier protein) reductase					GO:0055114(biological_process:oxidation-reduction process); GO:0016491(molecular_function:oxidoreductase activity)	GO:0055114
EVM0003015	1.18	1.609e-05	sub-network 1		PF03188.16	Eukaryotic cytochrome b561					GO:0016021(cellular_component:integral component of membrane)	GO:0016021										√
EVM0005538	1.12	7.167e-08	sub-network 1		PF00534.20	Glycosyl transferases group 1					GO:0009058(biological_process:biosynthetic process)	GO:0009058	GT4
EVM0001301	1.036	0.0001755	sub-network 1		PF03572.18	Peptidase family S41											peptidase					√
EVM0000385	1.316	1.388e-08	sub-network 1		PF13472.6	GDSL-like Lipase/Acylhydrolase family					GO:0016787(molecular_function:hydrolase activity); GO:0008152(biological_process:metabolic process)	GO:0016787	CE12
EVM0003412	1.489	0.0001109	sub-network 1		PF17832.1	PUA domain					GO:0005737(cellular_component:cytoplasm); GO:0003723(molecular_function:RNA binding)	GO:0005737
EVM0000665	1.98	1.174e-08	sub-network 1		PF00394.22	Multicopper oxidase					GO:0052716(molecular_function:hydroquinone:oxygen oxidoreductase activity); GO:0005507(molecular_function:copper ion binding); GO:0046274(biological_process:lignin catabolic process); GO:0055114(biological_process:oxidation-reduction process); GO:0005576(cellular_component:extracellular region)	GO:0052716		AA1									√
EVM0005610	1.243	2.007e-06	sub-network 1		PF07470.13	Glycosyl Hydrolase Family 88					GO:0016787(molecular_function:hydrolase activity); GO:0008152(biological_process:metabolic process)	GO:0016787	GH88										√
EVM0002538	-1.551	9.366e-05	sub-network 1		PF01425.21	Amidase					GO:0016811(molecular_function:hydrolase activity, acting on carbon-nitrogen (but not peptide) bonds, in linear amides); GO:0006807(biological_process:nitrogen compound metabolic process); GO:0016884(molecular_function:carbon-nitrogen ligase activity, with glutamine as amido-N-donor)	GO:0016811
EVM0001310	-1.813	1.31e-12	sub-network 1		PF03370.13	Putative phosphatase regulatory subunit							CBM21
EVM0001331	-1.137	2.174e-05	sub-network 1			F-box-like
EVM0008890	-2.248	1.501e-15	sub-network 1		PF01636.23	Phosphotransferase enzyme family					GO:0016772(molecular_function:transferase activity, transferring phosphorus-containing groups); GO:0008152(biological_process:metabolic process)	GO:0016772
EVM0001137	1.638	0.000138	sub-network 1			Molybdopterin oxidoreductase Fe4S4 domain
EVM0002663	-1.436	0.00111	sub-network 1		PF07757.13	Predicted AdoMet-dependent methyltransferase					GO:0008168(molecular_function:methyltransferase activity); GO:0032259(biological_process:methylation)	GO:0008168
EVM0005960	-1.323	0.003258	sub-network 1			Ankyrin repeats (3 copies)
EVM0000261	1.763	2.629e-10	sub-network 1		PF00704.28	Glycosyl hydrolases family 18					GO:0004568(molecular_function:chitinase activity); GO:0006032(biological_process:chitin catabolic process); GO:0005975(biological_process:carbohydrate metabolic process); GO:0016998(biological_process:cell wall macromolecule catabolic process)	GO:0004568	GH18									√
EVM0001666	-1.697	1.553e-07	sub-network 1			Jumping translocation breakpoint protein (JTB)																√
EVM0007870	1.874	3.338e-07	sub-network 1		PF00135.28	Carboxylesterase family					GO:0016787(molecular_function:hydrolase activity); GO:0008152(biological_process:metabolic process)	GO:0016787	CE10
EVM0007064	-1.113	0.005658	sub-network 1		PF10277.9	Frag1/DRAM/Sfk1 family																√
EVM0001976	2.676	7.319e-30	sub-network 1			Terpene synthase family, metal binding domain					GO:0010333(molecular_function:terpene synthase activity); GO:0000287(molecular_function:magnesium ion binding); GO:0008152(biological_process:metabolic process)	GO:0010333
EVM0008203	1.138	1.039e-05	sub-network 1		PF13516.6	Leucine rich repeat
EVM0005132	1.716	0.0004143	sub-network 1		PF00450.22	Serine carboxypeptidase					GO:0006508(biological_process:proteolysis); GO:0004185(molecular_function:serine-type carboxypeptidase activity)	GO:0006508					serine-type carboxypeptidase						√
EVM0008454	1.188	2.698e-11	sub-network 1			Prolipoprotein diacylglyceryl transferase																√
EVM0003022	1.12	0.003019	sub-network 1		PF04034.13	Domain of unknown function (DUF367)					GO:0005737(cellular_component:cytoplasm); GO:0005634(cellular_component:nucleus); GO:0006364(biological_process:rRNA processing)	GO:0005737											√
EVM0003827	2.005	8.667e-10	sub-network 1			Domain of unknown function DUF11																	√
EVM0004529	-2.217	2.085e-18	sub-network 1		PF01565.23	FAD binding domain					GO:0006040(biological_process:amino sugar metabolic process); GO:0050660(molecular_function:flavin adenine dinucleotide binding); GO:0008762(molecular_function:UDP-N-acetylmuramate dehydrogenase activity); GO:0055114(biological_process:oxidation-reduction process)	GO:0006040		AA7								√
EVM0001094	-1.317	3.759e-07	sub-network 1			Immunoglobulin I-set domain
EVM0003949	1.024	0.0005026	sub-network 1		PF09768.9	Peptidase M76 family					GO:0006508(biological_process:proteolysis); GO:0004222(molecular_function:metalloendopeptidase activity)	GO:0006508					metalloendopeptidase
EVM0006407	1.103	1.066e-08	sub-network 1		PF10342.9	Ser-Thr-rich glycosyl-phosphatidyl-inositol-anchored membrane family																	√
EVM0003856	1.756	1.13e-12	sub-network 1		PF14226.6	non-haem dioxygenase in morphine synthesis N-terminal					GO:0016706(molecular_function:oxidoreductase activity, acting on paired donors, with incorporation or reduction of molecular oxygen, 2-oxoglutarate as one donor, and incorporation of one atom each of oxygen into both donors); GO:0055114(biological_process:oxidation-reduction process)	GO:0016706
EVM0007141	1.102	0.0002514	sub-network 1		PF08240.12	Alcohol dehydrogenase GroES-like domain					GO:0008270(molecular_function:zinc ion binding); GO:0055114(biological_process:oxidation-reduction process); GO:0016491(molecular_function:oxidoreductase activity)	GO:0008270
EVM0008763	-2.336	2.227e-08	sub-network 1		PF01565.23	FAD binding domain					GO:0006040(biological_process:amino sugar metabolic process); GO:0050660(molecular_function:flavin adenine dinucleotide binding); GO:0008762(molecular_function:UDP-N-acetylmuramate dehydrogenase activity); GO:0055114(biological_process:oxidation-reduction process)	GO:0006040		AA7								√
EVM0002228	1.639	3.578e-06	sub-network 1			C2H2-type zinc finger														C2H2
EVM0000210	1.395	0.004633	sub-network 1		PF00011.21	Hsp20/alpha crystallin family
EVM0008480	-1.465	5.259e-08	sub-network 1		PF12937.7	F-box-like
EVM0003644	1.381	0.0001596	sub-network 1		PF09284.10	Rhamnogalacturonase B, N-terminal					GO:0016837(molecular_function:carbon-oxygen lyase activity, acting on polysaccharides); GO:0005975(biological_process:carbohydrate metabolic process); GO:0030246(molecular_function:carbohydrate binding)	GO:0016837	PL4										√
EVM0004299	1.418	1.164e-08	sub-network 1		PF07690.16	Major Facilitator Superfamily					GO:0016021(cellular_component:integral component of membrane); GO:0055085(biological_process:transmembrane transport)	GO:0016021						Major Facilitator Superfamily				√
EVM0008653	-1.157	0.007521	sub-network 1		PF00582.26	Universal stress protein family					GO:0006950(biological_process:response to stress)	GO:0006950
EVM0007726	-1.708	1.857e-10	sub-network 1		PF00578.21	AhpC/TSA family					GO:0016209(molecular_function:antioxidant activity); GO:0055114(biological_process:oxidation-reduction process); GO:0016491(molecular_function:oxidoreductase activity)	GO:0016209
EVM0003249	1.26	5.807e-07	sub-network 1		PF01408.22	Oxidoreductase family, NAD-binding Rossmann fold					GO:0055114(biological_process:oxidation-reduction process); GO:0016491(molecular_function:oxidoreductase activity)	GO:0055114	GH109
EVM0002107	1.21	1.068e-06	sub-network 1		PF00010.26	Helix-loop-helix DNA-binding domain					GO:0046983(molecular_function:protein dimerization activity)	GO:0046983								bHLH
EVM0007818	1.889	1.756e-06	sub-network 1		PF10346.9	Conidiation protein 6
EVM0001019	1.249	2.419e-09	sub-network 1		PF00732.19	GMC oxidoreductase					GO:0006566(biological_process:threonine metabolic process); GO:0050660(molecular_function:flavin adenine dinucleotide binding); GO:0006563(biological_process:L-serine metabolic process); GO:0008812(molecular_function:choline dehydrogenase activity); GO:0006544(biological_process:glycine metabolic process); GO:0006066(biological_process:alcohol metabolic process); GO:0055114(biological_process:oxi…	GO:0006566		AA3
EVM0000654	1.12	0.001002	sub-network 1		PF04193.14	PQ loop repeat																√
EVM0001384	1.144	4.917e-09	sub-network 1		PF00083.24	Sugar (and other) transporter					GO:0022857(molecular_function:transmembrane transporter activity); GO:0016021(cellular_component:integral component of membrane); GO:0055085(biological_process:transmembrane transport)	GO:0022857						Sugar (and other) transporter				√
EVM0007545	-1.262	1.246e-05	sub-network 1		PF00723.21	Glycosyl hydrolases family 15					GO:0005976(biological_process:polysaccharide metabolic process); GO:0004553(molecular_function:hydrolase activity, hydrolyzing O-glycosyl compounds)	GO:0005976	GH15
EVM0002150	1.661	6.933e-05	sub-network 1		PF02776.18	Thiamine pyrophosphate enzyme, N-terminal TPP binding domain					GO:0003824(molecular_function:catalytic activity); GO:0000287(molecular_function:magnesium ion binding); GO:0030976(molecular_function:thiamine pyrophosphate binding); GO:0008152(biological_process:metabolic process)	GO:0003824
EVM0006429	-1.041	1.111e-05	sub-network 1		PF00732.19	GMC oxidoreductase					GO:0006566(biological_process:threonine metabolic process); GO:0050660(molecular_function:flavin adenine dinucleotide binding); GO:0006563(biological_process:L-serine metabolic process); GO:0008812(molecular_function:choline dehydrogenase activity); GO:0006544(biological_process:glycine metabolic process); GO:0006066(biological_process:alcohol metabolic process); GO:0033718(molecular_function:pyr…	GO:0006566		AA3
EVM0003885	-1.186	1.301e-09	sub-network 1			Periplasmic solute binding protein family																√
EVM0007346	-1.474	1.72e-13	sub-network 1			Molybdopterin guanine dinucleotide synthesis protein B
EVM0005806	1.21	3.21e-05	sub-network 1		PF10294.9	Putative methyltransferase
EVM0003275	-1.006	0.0001288	sub-network 1		PF00191.20	Annexin					GO:0005544(molecular_function:calcium-dependent phospholipid binding); GO:0005509(molecular_function:calcium ion binding)	GO:0005544
EVM0002162	1.295	0.004588	sub-network 1		PF00135.28	Carboxylesterase family					GO:0016787(molecular_function:hydrolase activity); GO:0008152(biological_process:metabolic process)	GO:0016787	CE10										√
EVM0007342	1.712	3.034e-08	sub-network 1			ATP synthase I chain																√
EVM0007860	1.432	6.777e-09	sub-network 1		PF07859.13	alpha/beta hydrolase fold					GO:0016787(molecular_function:hydrolase activity); GO:0008152(biological_process:metabolic process)	GO:0016787	CE10									√
EVM0004920	1.186	0.0001962	sub-network 1			Protein of unknown function (DUF1329)
EVM0005504	2.144	4.25e-07	sub-network 1		PF04828.14	Glutathione-dependent formaldehyde-activating enzyme					GO:0016846(molecular_function:carbon-sulfur lyase activity); GO:0008152(biological_process:metabolic process)	GO:0016846
EVM0000822	1.121	0.000531	sub-network 1		PF05729.12	NACHT domain																√
EVM0003529	-1.611	3.479e-05	sub-network 1		PF00067.22	Cytochrome P450					GO:0005506(molecular_function:iron ion binding); GO:0016705(molecular_function:oxidoreductase activity, acting on paired donors, with incorporation or reduction of molecular oxygen); GO:0055114(biological_process:oxidation-reduction process); GO:0004497(molecular_function:monooxygenase activity); GO:0020037(molecular_function:heme binding)	GO:0005506			CYP66
EVM0004569	1.191	1.068e-09	sub-network 1			Envelope glycoprotein GP120																	√
EVM0007306	1.176	0.0001185	sub-network 1																				√
EVM0000348	1.278	0.001011	sub-network 1			GatB/GatE catalytic domain
EVM0000826	-3.089	1.517e-28	sub-network 1			Exonuclease
EVM0000394	-1.26	3.455e-11	sub-network 1		PF00501.28	AMP-binding enzyme					GO:0016706(molecular_function:oxidoreductase activity, acting on paired donors, with incorporation or reduction of molecular oxygen, 2-oxoglutarate as one donor, and incorporation of one atom each of oxygen into both donors); GO:0009058(biological_process:biosynthetic process); GO:0016788(molecular_function:hydrolase activity, acting on ester bonds); GO:0055114(biological_process:oxidation-reduct…	GO:0016706
EVM0005078	2.301	2.404e-10	sub-network 1		PF00083.24	Sugar (and other) transporter					GO:0005315(molecular_function:inorganic phosphate transmembrane transporter activity); GO:0016021(cellular_component:integral component of membrane); GO:0006817(biological_process:phosphate ion transport); GO:0055085(biological_process:transmembrane transport)	GO:0005315						Sugar (and other) transporter
EVM0007973	2.456	2.046e-11	sub-network 1		PF00652.22	Ricin-type beta-trefoil lectin domain							CBM13										√
EVM0000852	-1.115	3.962e-05	sub-network 1			Binding-protein-dependent transport system inner membrane component																	√
EVM0006524	1.419	0.00406	sub-network 1		PF00248.21	Aldo/keto reductase family					GO:0055114(biological_process:oxidation-reduction process); GO:0016491(molecular_function:oxidoreductase activity)	GO:0055114
EVM0008670	1.346	0.0005133	sub-network 1		PF10262.9	Rdx family					GO:0045454(biological_process:cell redox homeostasis); GO:0008430(molecular_function:selenium binding)	GO:0045454
EVM0005742	-1.09	2.333e-06	sub-network 1			HhH-GPD superfamily base excision DNA repair protein
EVM0000476	1.671	3.7e-11	sub-network 1			Major Facilitator Superfamily																√
EVM0005930	1.653	7.371e-10	sub-network 1		PF14200.6	Ricin-type beta-trefoil lectin domain-like							CBM13
EVM0001759	-1.413	7.625e-06	sub-network 1		PF00004.29	ATPase family associated with various cellular activities (AAA)					GO:0005524(molecular_function:ATP binding); GO:0008152(biological_process:metabolic process); GO:0017111(molecular_function:nucleoside-triphosphatase activity)	GO:0005524
EVM0001718	1.288	0.0002389	sub-network 1			Molybdopterin oxidoreductase
EVM0005079	2.312	9.901e-14	sub-network 1			Pre-mRNA 3'-end-processing endonuclease polyadenylation factor C-term
EVM0007336	-1.111	0.008966	sub-network 1			BTB/POZ domain
EVM0002949	1.309	6.142e-08	sub-network 1			Domain of unknown function (DUF1793)
EVM0009039	1.239	0.0001278	sub-network 1		PF02353.20	Mycolic acid cyclopropane synthetase					GO:0008610(biological_process:lipid biosynthetic process)	GO:0008610
EVM0008652	-1.129	0.004388	sub-network 1		PF00732.19	GMC oxidoreductase					GO:0006566(biological_process:threonine metabolic process); GO:0050660(molecular_function:flavin adenine dinucleotide binding); GO:0006563(biological_process:L-serine metabolic process); GO:0008812(molecular_function:choline dehydrogenase activity); GO:0006544(biological_process:glycine metabolic process); GO:0006066(biological_process:alcohol metabolic process); GO:0055114(biological_process:oxi…	GO:0006566		AA3
EVM0006758	2.163	7.715e-13	sub-network 1		PF01764.25	Lipase (class 3)					GO:0046486(biological_process:glycerolipid metabolic process); GO:0004806(molecular_function:triglyceride lipase activity); GO:0016042(biological_process:lipid catabolic process)	GO:0046486				triglyceride lipase						√
EVM0000438	-1.714	9.891e-05	sub-network 1			C2H2 type zinc-finger (2 copies)					GO:0046872(molecular_function:metal ion binding)	GO:0046872								C2H2
EVM0001590	-1.259	2.798e-05	sub-network 1		PF12937.7	F-box-like																√
EVM0000524	1.124	3.969e-06	sub-network 1		PF13489.6	Methyltransferase domain
EVM0003318	-2.013	3.359e-06	sub-network 1			Ricin-type beta-trefoil lectin domain-like							CBM13
EVM0000746	-2.093	4.735e-07	sub-network 1			Integrase core domain
EVM0002849	2.114	4.183e-06	sub-network 1		PF03547.18	Membrane transport protein					GO:0016021(cellular_component:integral component of membrane); GO:0055085(biological_process:transmembrane transport)	GO:0016021						Membrane transport protein				√
EVM0001152	1.753	0.0001531	sub-network 1			TLP18.3, Psb32 and MOLO-1 founding proteins of phosphatase
EVM0005521	1.653	4.285e-10	sub-network 1			Integral membrane protein DUF95																√
EVM0007637	1.016	8.741e-07	sub-network 1			ABC-2 type transporter												ABC-2 type transporter				√
EVM0005049	-2.011	4.662e-05	sub-network 1			ABC transporter												ABC transporter
EVM0008807	1.601	2.093e-14	sub-network 1		PF13561.6	Enoyl-(Acyl carrier protein) reductase					GO:0055114(biological_process:oxidation-reduction process); GO:0016491(molecular_function:oxidoreductase activity)	GO:0055114
EVM0004765	1.233	8.236e-06	sub-network 1		PF00083.24	Sugar (and other) transporter					GO:0022891(molecular_function:substrate-specific transmembrane transporter activity); GO:0016021(cellular_component:integral component of membrane); GO:0055085(biological_process:transmembrane transport)	GO:0022891						Sugar (and other) transporter				√
EVM0007184	1.555	0.0001231	sub-network 1		PF00324.21	Amino acid permease					GO:0016021(cellular_component:integral component of membrane); GO:0003333(biological_process:amino acid transmembrane transport); GO:0015171(molecular_function:amino acid transmembrane transporter activity)	GO:0016021						Amino acid permease				√
EVM0007994	1.071	0.00063	sub-network 1		PF12937.7	F-box domain
EVM0005201	1.339	0.001722	sub-network 1		PF01975.17	Survival protein SurE					GO:0016787(molecular_function:hydrolase activity); GO:0008152(biological_process:metabolic process)	GO:0016787											√
EVM0002434	1.797	0.0002556	sub-network 1		PF00704.28	Glycosyl hydrolases family 18					GO:0005975(biological_process:carbohydrate metabolic process); GO:0004553(molecular_function:hydrolase activity, hydrolyzing O-glycosyl compounds)	GO:0005975	GH18
EVM0002119	-1.448	0.0008442	sub-network 1		PF00732.19	GMC oxidoreductase					GO:0006566(biological_process:threonine metabolic process); GO:0050660(molecular_function:flavin adenine dinucleotide binding); GO:0006563(biological_process:L-serine metabolic process); GO:0008812(molecular_function:choline dehydrogenase activity); GO:0006544(biological_process:glycine metabolic process); GO:0006066(biological_process:alcohol metabolic process); GO:0055114(biological_process:oxi…	GO:0006566		AA3
EVM0005246	1.325	7.012e-09	sub-network 1			NADH(P)-binding					GO:0055114(biological_process:oxidation-reduction process); GO:0016491(molecular_function:oxidoreductase activity)	GO:0055114
EVM0000731	1.466	0.002443	sub-network 1			GDSL-like Lipase/Acylhydrolase					GO:0016787(molecular_function:hydrolase activity); GO:0008152(biological_process:metabolic process)	GO:0016787	CE16										√
EVM0006074	1.141	2.399e-05	sub-network 1			Protein export membrane protein																√
EVM0007661	1.072	0.0001651	sub-network 1			Type II secretion system (T2SS), protein F																√
EVM0003282	-1.054	4.884e-05	sub-network 1		PF04828.14	Glutathione-dependent formaldehyde-activating enzyme					GO:0016846(molecular_function:carbon-sulfur lyase activity); GO:0008152(biological_process:metabolic process)	GO:0016846
EVM0003476	-1.558	0.0002737	sub-network 1			BTB/POZ domain
EVM0002225	-1.025	0.0001407	sub-network 1			Fragile X-related 1 protein C terminal
EVM0008732	2.031	4.611e-08	sub-network 1		PF04389.17	Peptidase family M28					GO:0006508(biological_process:proteolysis); GO:0008233(molecular_function:peptidase activity)	GO:0006508					peptidase						√
EVM0000409	1.021	0.004189	sub-network 1		PF01557.18	Fumarylacetoacetate (FAA) hydrolase family					GO:0016787(molecular_function:hydrolase activity); GO:0008152(biological_process:metabolic process)	GO:0016787
EVM0006352	2.497	6.755e-09	sub-network 1		PF00545.20	ribonuclease					GO:0090502(biological_process:RNA phosphodiester bond hydrolysis, endonucleolytic); GO:0051252(biological_process:regulation of RNA metabolic process); GO:0004521(molecular_function:endoribonuclease activity); GO:0003723(molecular_function:RNA binding)	GO:0090502											√
EVM0008703	2.326	3.472e-08	sub-network 1			GlcNAc-PI de-N-acetylase
EVM0005541	1.263	0.01042	sub-network 1			NusB family
EVM0008005	1.203	8.082e-06	sub-network 1			bZIP transcription factor					GO:0003700(molecular_function:transcription factor activity, sequence-specific DNA binding); GO:0006355(biological_process:regulation of transcription, DNA-templated); GO:0045449(deleted:old GO); GO:0005667(cellular_component:transcription factor complex); GO:0043565(molecular_function:sequence-specific DNA binding)	GO:0003700								bZIP
EVM0000376	-1.226	2.184e-05	sub-network 1			NPL4 family, putative zinc binding region
EVM0004072	-1.122	0.004802	sub-network 1			Baculovirus LEF-11 protein
EVM0007007	-1.685	4.78e-15	sub-network 1			MBOAT, membrane-bound O-acyltransferase family																√
EVM0001048	-1.334	5.187e-07	sub-network 1			MatE																√
EVM0005875	1.686	1.1e-07	sub-network 1			YABBY protein					GO:0046872(molecular_function:metal ion binding); GO:0003676(molecular_function:nucleic acid binding)	GO:0046872						Major Facilitator Superfamily
EVM0008330	-1.212	1.492e-12	sub-network 1			Drought induced 19 protein (Di19), zinc-binding					GO:0046872(molecular_function:metal ion binding)	GO:0046872
EVM0003725	1.488	0.0001429	sub-network 1			F-box-like
EVM0004384	-1.063	0.0001049	sub-network 1		PF15463.6	Extracellular mutant protein 11																	√
EVM0003263	1.418	0.004093	sub-network 1		PF00096.26	Peptidase family M50					GO:0046872(molecular_function:metal ion binding); GO:0003676(molecular_function:nucleic acid binding)	GO:0046872								C2H2
EVM0000099	2.089	2.511e-09	sub-network 1		PF03067.15	Chitin binding domain					GO:0019028(cellular_component:viral capsid)	GO:0019028
EVM0001278	1.563	2.979e-09	sub-network 1			ABC transporter transmembrane region												ABC transporter				√
EVM0002587	2.232	2.785e-09	sub-network 1			Glycosyl hydrolases family 2, sugar binding domain					GO:0071704(biological_process:organic substance metabolic process); GO:0044238(biological_process:primary metabolic process); GO:0044237(biological_process:cellular metabolic process); GO:0000166(molecular_function:nucleotide binding)	GO:0071704	GH2									√
EVM0004036	3.739	2.148e-33	sub-network 1		PF07367.11	Fungal fruit body lectin													Fungal fruit body lectin
EVM0008026	1.824	0.0001375	sub-network 1			Rotavirus NS26
EVM0008072	1.132	3.774e-06	sub-network 1			Putative GTPase activating protein for Arf																√
EVM0006228	-1.654	1.955e-06	sub-network 1			Phosphoribosyl transferase domain
EVM0002105	1.956	2.043e-07	sub-network 1		PF00722.21	Glycosyl hydrolases family 16					GO:0005975(biological_process:carbohydrate metabolic process); GO:0004553(molecular_function:hydrolase activity, hydrolyzing O-glycosyl compounds)	GO:0005975	GH16										√
EVM0008868	-1.721	4.008e-07	sub-network 1		PF00069.25	Protein kinase domain					GO:0004674(molecular_function:protein serine/threonine kinase activity); GO:0009069(biological_process:serine family amino acid metabolic process); GO:0006468(biological_process:protein phosphorylation); GO:0005524(molecular_function:ATP binding)	GO:0004674									protein serine/threonine kinase
EVM0004845	1.424	2.856e-08	sub-network 1		PF05729.12	NACHT domain
EVM0004510	-2.972	5.319e-22	sub-network 1		PF00067.22	Cytochrome P450					GO:0005506(molecular_function:iron ion binding); GO:0016705(molecular_function:oxidoreductase activity, acting on paired donors, with incorporation or reduction of molecular oxygen); GO:0055114(biological_process:oxidation-reduction process); GO:0004497(molecular_function:monooxygenase activity); GO:0020037(molecular_function:heme binding)	GO:0005506			CYP512
EVM0001977	1.691	1.986e-05	sub-network 1		PF07690.16	Major Facilitator Superfamily					GO:0016021(cellular_component:integral component of membrane); GO:0055085(biological_process:transmembrane transport)	GO:0016021						Major Facilitator Superfamily				√
EVM0003699	1.511	0.001128	sub-network 1			Enoyl-(Acyl carrier protein) reductase
EVM0007207	-1.512	0.0001144	sub-network 1			D-isomer specific 2-hydroxyacid dehydrogenase, catalytic domain
EVM0008163	-1.16	0.0003141	sub-network 1			Bacterial transcriptional regulator
EVM0003987	1.044	0.0006768	sub-network 1		PF12937.7	F-box-like
EVM0008971	-1.199	0.001622	sub-network 1			Cation transporting ATPase, C-terminus
EVM0000599	-1.031	0.005985	sub-network 1			DivIVA protein
EVM0002766	2.443	6.972e-10	sub-network 1		PF12937.7	F-box-like
EVM0004192	1.691	6.613e-07	sub-network 1		PF12874.7	C2H2 type zinc-finger (2 copies)					GO:0046872(molecular_function:metal ion binding)	GO:0046872								C2H2
EVM0008028	1.152	0.006288	sub-network 1		PF00722.21	Glycosyl hydrolases family 16					GO:0005975(biological_process:carbohydrate metabolic process); GO:0004553(molecular_function:hydrolase activity, hydrolyzing O-glycosyl compounds)	GO:0005975	GH16										√
EVM0000211	2.308	5.512e-13	sub-network 1			Oligopeptide/dipeptide transporter, C-terminal region
EVM0004296	-1.125	1.18e-06	sub-network 1			Phosducin
EVM0000598	-1.112	0.0003562	sub-network 1		PF07885.16	Ion channel					GO:0005267(molecular_function:potassium channel activity); GO:0016021(cellular_component:integral component of membrane); GO:0071805(biological_process:potassium ion transmembrane transport)	GO:0005267						potassium channel				√
EVM0001740	1.439	0.002924	sub-network 1			Seed maturation protein
EVM0005869	2.086	2.252e-11	sub-network 1			Outer membrane efflux protein																√
EVM0008315	2.305	8.935e-12	sub-network 1		PF00743.19	Flavin-binding monooxygenase-like
EVM0001603	2.217	1.745e-06	sub-network 1			Amino acid permease												Amino acid permease				√
EVM0001255	1.355	1.487e-19	sub-network 1			Glycosyltransferase family 25 (LPS biosynthesis protein)							GT25
EVM0005076	-1.541	0.0002141	sub-network 1		PF00172.18	Fungal Zn(2)-Cys(6) binuclear cluster domain					GO:0005634(cellular_component:nucleus); GO:0006357(biological_process:regulation of transcription from RNA polymerase II promoter); GO:0008270(molecular_function:zinc ion binding); GO:0000981(molecular_function:RNA polymerase II transcription factor activity, sequence-specific DNA binding)	GO:0005634
EVM0000182	1.235	5.35e-06	sub-network 1		PF00117.28	Glutamine amidotransferase class-I
EVM0006926	1.918	1.047e-05	sub-network 1			Cadherin domain
EVM0001096	-1.017	5.354e-05	sub-network 1		PF01753.18	MYND finger					GO:0046872(molecular_function:metal ion binding)	GO:0046872
EVM0007227	1.218	0.0001934	sub-network 1		PF01328.17	Peroxidase, family 2					GO:0006804(biological_process:obsolete peroxidase reaction); GO:0006979(biological_process:response to oxidative stress); GO:0055114(biological_process:oxidation-reduction process); GO:0004601(molecular_function:peroxidase activity)	GO:0006804		AA2								√
EVM0003857	-1.189	2.089e-08	sub-network 1		PF08740.11	BCS1 N terminal					GO:0017111(molecular_function:nucleoside-triphosphatase activity); GO:0008152(biological_process:metabolic process); GO:0034551(biological_process:mitochondrial respiratory chain complex III assembly); GO:0005524(molecular_function:ATP binding)	GO:0017111
EVM0005605	1.812	3.144e-32	sub-network 1			Response regulator receiver domain
EVM0003555	1.029	0.002485	sub-network 1		PF04199.13	Putative cyclase
EVM0008074	1.058	0.001861	sub-network 1			Domain of unknown function (DUF1972)																√
EVM0006152	1.451	3.862e-07	sub-network 1			7tm Chemosensory receptor																√
EVM0008920	-3.276	1.955e-23	sub-network 1		PF04820.14	Tryptophan halogenase					GO:0055114(biological_process:oxidation-reduction process); GO:0016491(molecular_function:oxidoreductase activity)	GO:0055114
EVM0001449	-1.254	0.009558	sub-network 1			Proprotein convertase P-domain																	√
EVM0003530	-1.24	5.086e-18	sub-network 1		PF00636.26	DEAD/DEAH box helicase					GO:0090502(biological_process:RNA phosphodiester bond hydrolysis, endonucleolytic); GO:0004525(molecular_function:ribonuclease III activity); GO:0051252(biological_process:regulation of RNA metabolic process); GO:0005524(molecular_function:ATP binding); GO:0003723(molecular_function:RNA binding); GO:0004386(molecular_function:helicase activity); GO:0006396(biological_process:RNA processing)	GO:0090502
EVM0000008	2.171	4.317e-15	sub-network 1			3'5'-cyclic nucleotide phosphodiesterase
EVM0005308	1.914	6.03e-05	sub-network 1		PF00328.22	Histidine phosphatase superfamily (branch 2)					GO:0016311(biological_process:dephosphorylation); GO:0019497(biological_process:hexachlorocyclohexane metabolic process); GO:0003993(molecular_function:acid phosphatase activity); GO:0006771(biological_process:riboflavin metabolic process)	GO:0016311										√
EVM0004875	-1.129	0.0006331	sub-network 1		PF02567.16	Phenazine biosynthesis-like protein					GO:0003824(molecular_function:catalytic activity); GO:0009058(biological_process:biosynthetic process)	GO:0003824
EVM0003956	1.581	2.025e-11	sub-network 1			MMPL family																√
EVM0005716	-1.043	3.721e-08	sub-network 1			F-box-like
EVM0008996	-2.213	3.002e-13	sub-network 1			Beta-ketoacyl synthase, N-terminal domain
EVM0007507	1.376	9.986e-07	sub-network 1			Putative flagellar system-associated repeat
EVM0007143	-1.298	1.609e-17	sub-network 1		PF13649.6	Methyltransferase domain
EVM0006539	-1.257	7.751e-05	sub-network 1		PF00096.26	Peptidase family M50					GO:0046872(molecular_function:metal ion binding); GO:0003676(molecular_function:nucleic acid binding)	GO:0046872								C2H2
EVM0000288	-2.739	1.239e-10	sub-network 1		PF00067.22	Cytochrome P450					GO:0005506(molecular_function:iron ion binding); GO:0016705(molecular_function:oxidoreductase activity, acting on paired donors, with incorporation or reduction of molecular oxygen); GO:0055114(biological_process:oxidation-reduction process); GO:0004497(molecular_function:monooxygenase activity); GO:0020037(molecular_function:heme binding)	GO:0005506			CYP547
EVM0002293	1.282	0.009351	sub-network 1			Immunoglobulin V-set domain
EVM0001788	1.056	0.0001253	sub-network 1		PF00651.31	BTB/POZ domain
EVM0004642	-1.118	1.831e-05	sub-network 1		PF12937.7	F-box-like
EVM0006771	-1.68	0.0002701	sub-network 1		PF12937.7	F-box-like
EVM0005777	2.063	2.526e-10	sub-network 1		PF13489.6	Methyltransferase domain
EVM0005396	-2.06	7.767e-08	sub-network 1		PF00385.24	Chromo (CHRromatin Organisation MOdifier) domain					GO:0005634(cellular_component:nucleus)	GO:0005634
EVM0003274	1.102	0.0002517	sub-network 1			Domain of unknown function (DUF4286)
EVM0008156	2.068	2.397e-05	sub-network 1			Ribosomal prokaryotic L21 protein
EVM0001051	-1.354	0.0002181	sub-network 1			NYN domain
EVM0008339	1.411	9.01e-14	sub-network 1		PF00127.20	Copper binding proteins, plastocyanin/azurin family					GO:0005507(molecular_function:copper ion binding); GO:0006118(biological_process:obsolete electron transport); GO:0009055(molecular_function:electron carrier activity)	GO:0005507											√
EVM0003599	-1.116	2.312e-08	sub-network 1			pfkB family carbohydrate kinase
EVM0001452	-1.555	3.608e-09	sub-network 1			IPT/TIG domain
EVM0000228	-1.294	2.586e-06	sub-network 1			WASH complex subunit 7, N-terminal
EVM0002697	-1.227	0.0002281	sub-network 1		PF05183.12	RNA dependent RNA polymerase					GO:0001172(biological_process:transcription, RNA-templated); GO:0003968(molecular_function:RNA-directed RNA polymerase activity); GO:0006144(biological_process:purine nucleobase metabolic process); GO:0031379(cellular_component:RNA-directed RNA polymerase complex)	GO:0001172
EVM0006891	-1.187	5.218e-12	sub-network 1			4'-phosphopantetheinyl transferase superfamily					GO:0015940(biological_process:pantothenate biosynthetic process); GO:0008897(molecular_function:holo-[acyl-carrier-protein] synthase activity); GO:0000287(molecular_function:magnesium ion binding); GO:0009059(biological_process:macromolecule biosynthetic process)	GO:0015940
EVM0000089	1.011	5.874e-05	sub-network 1		PF00144.24	Beta-lactamase																	√
EVM0007539	2.382	4.324e-09	sub-network 1			tRNA pseudouridine synthase																	√
EVM0004834	-1.092	6.092e-05	sub-network 1			MacB-like periplasmic core domain
EVM0007439	1.146	0.0008603	sub-network 1			Rieske [2Fe-2S] domain
EVM0004378	1.105	1.093e-07	sub-network 1		PF01926.23	AIG1 family					GO:0005525(molecular_function:GTP binding)	GO:0005525
EVM0002909	-1.236	4.212e-06	sub-network 1		PF12937.7	F-box-like
EVM0002184	1.049	0.01133	sub-network 1			Dual specificity phosphatase, catalytic domain																	√
EVM0008253	2.062	1.501e-10	sub-network 1			Branched-chain amino acid transport system / permease component												Amino acid permease				√
EVM0008409	-1.781	9.528e-07	sub-network 1			Protein of unknown function (DUF3123)
EVM0005866	1.013	2.318e-05	sub-network 1		PF13279.6	Thioesterase-like superfamily																√
EVM0007003	1.38	5.746e-18	sub-network 1			F-box-like
EVM0000929	2.018	1.126e-09	sub-network 1		PF00651.31	BTB/POZ domain
EVM0003402	1.266	1.435e-06	sub-network 1			BTB/POZ domain
EVM0002855	1.101	1.663e-05	sub-network 1			Glutathione S-transferase, C-terminal domain																	√
EVM0004315	1.482	1.216e-06	sub-network 1			Bacterial regulatory helix-turn-helix protein, lysR family
EVM0003730	2.39	1.107e-23	sub-network 1			FAD binding domain																√
EVM0006559	-1.181	0.0002639	sub-network 1			Methyl-accepting chemotaxis protein (MCP) signalling domain
EVM0001960	-1.113	2.722e-05	sub-network 1		PF03828.19	Nucleotidyltransferase domain					GO:0016779(molecular_function:nucleotidyltransferase activity); GO:0008152(biological_process:metabolic process)	GO:0016779
EVM0004598	1.03	0.002873	sub-network 1		PF01764.25	Lipase (class 3)					GO:0046486(biological_process:glycerolipid metabolic process); GO:0004806(molecular_function:triglyceride lipase activity); GO:0016042(biological_process:lipid catabolic process)	GO:0046486				triglyceride lipase
EVM0000095	-2.625	7.562e-18	sub-network 1		PF00254.28	FKBP-type peptidyl-prolyl cis-trans isomerase					GO:0000413(biological_process:protein peptidyl-prolyl isomerization); GO:0006457(biological_process:protein folding); GO:0003755(molecular_function:peptidyl-prolyl cis-trans isomerase activity)	GO:0000413
EVM0001574	1.187	0.0004098	sub-network 1		PF01926.23	AIG1 family					GO:0005525(molecular_function:GTP binding)	GO:0005525
EVM0004278	-1.107	0.007453	sub-network 1			Lipase (class 3)
EVM0003038	-1.012	0.0005811	sub-network 1		PF00069.25	Protein kinase domain					GO:0006468(biological_process:protein phosphorylation); GO:0005524(molecular_function:ATP binding); GO:0004672(molecular_function:protein kinase activity)	GO:0006468									protein kinase
EVM0006938	1.692	2.117e-07	sub-network 1		PF00067.22	Cytochrome P450					GO:0005506(molecular_function:iron ion binding); GO:0016705(molecular_function:oxidoreductase activity, acting on paired donors, with incorporation or reduction of molecular oxygen); GO:0055114(biological_process:oxidation-reduction process); GO:0004497(molecular_function:monooxygenase activity); GO:0020037(molecular_function:heme binding)	GO:0005506			CYP5065
EVM0006346	1.708	0.0005561	sub-network 1			CsbD-like
EVM0005599	-1.751	3.317e-05	sub-network 1			Rifin/stevor family
EVM0007412	1.622	1.213e-06	sub-network 1		PF11754.8	Velvet factor
EVM0002842	-2.76	1.381e-22	sub-network 1		PF04820.14	FAD binding domain					GO:0003824(molecular_function:catalytic activity)	GO:0003824
EVM0004183	3.054	2.986e-29	sub-network 1		PF01764.25	Lipase (class 3)					GO:0046486(biological_process:glycerolipid metabolic process); GO:0004806(molecular_function:triglyceride lipase activity); GO:0016042(biological_process:lipid catabolic process)	GO:0046486				triglyceride lipase							√
EVM0007615	-1.529	4.75e-07	sub-network 1		PF00067.22	Cytochrome P450					GO:0005506(molecular_function:iron ion binding); GO:0016705(molecular_function:oxidoreductase activity, acting on paired donors, with incorporation or reduction of molecular oxygen); GO:0055114(biological_process:oxidation-reduction process); GO:0004497(molecular_function:monooxygenase activity); GO:0020037(molecular_function:heme binding)	GO:0005506			CYP502							√
EVM0008479	3.714	1.055e-24	sub-network 1			Tryptophan-associated transmembrane protein (Trp_oprn_chp)																√
EVM0000592	-1.313	1.521e-06	sub-network 1		PF04082.18	Fungal specific transcription factor domain					GO:0005634(cellular_component:nucleus); GO:0006357(biological_process:regulation of transcription from RNA polymerase II promoter); GO:0008270(molecular_function:zinc ion binding); GO:0000981(molecular_function:RNA polymerase II transcription factor activity, sequence-specific DNA binding); GO:0003677(molecular_function:DNA binding)	GO:0005634
EVM0002217	1.705	5.885e-06	sub-network 1		PF00743.19	Flavin-binding monooxygenase-like
EVM0001191	1.06	6.511e-07	sub-network 1		PF02678.16	Pirin
EVM0000931	-1.099	2.553e-07	sub-network 1			C4-dicarboxylate anaerobic carrier																√
EVM0003195	1.589	2.479e-05	sub-network 1			Protein of unknown function DUF45
EVM0004179	1.256	1.218e-05	sub-network 1		PF01738.18	Dienelactone hydrolase family					GO:0016787(molecular_function:hydrolase activity); GO:0008152(biological_process:metabolic process)	GO:0016787
EVM0004387	1.035	2.999e-05	sub-network 1		PF01979.20	Amidohydrolase					GO:0016810(molecular_function:hydrolase activity, acting on carbon-nitrogen (but not peptide) bonds); GO:0006807(biological_process:nitrogen compound metabolic process)	GO:0016810										√
EVM0001686	1.46	8.159e-07	sub-network 1		PF12849.7	PBP superfamily domain																	√
EVM0004098	1.219	7.842e-06	sub-network 1		PF01965.24	DJ-1/PfpI family
EVM0006915	1.735	5.089e-06	sub-network 1			Formin Homology 2 Domain
EVM0007224	1.065	6.39e-05	sub-network 1		PF00652.22	Ricin-type beta-trefoil lectin domain							CBM13										√
EVM0006910	2.347	7.855e-16	sub-network 1		PF00956.18	Nucleosome assembly protein (NAP)
EVM0008819	1.511	4.872e-05	sub-network 1			RecR protein																√
EVM0005780	-2.611	2.907e-09	sub-network 1			Interleukin-1 / 18
EVM0000584	-1.134	3.179e-06	sub-network 1			Prolyl oligopeptidase family
EVM0003968	1.67	3.986e-07	sub-network 1		PF01937.19	Protein of unknown function DUF89
EVM0000956	-1.493	2.009e-05	sub-network 1			Tropomyosin
EVM0006425	-1.218	0.0008048	sub-network 1			short chain dehydrogenase
EVM0004552	1.083	0.000615	sub-network 1		PF00248.21	Aldo/keto reductase family
EVM0004175	1.079	3.937e-10	sub-network 1			ATP synthase I chain																√
EVM0005602	-1.808	4.02e-06	sub-network 1		PF00652.22	Ricin-type beta-trefoil lectin domain							CBM13
EVM0003995	-3.052	2.36e-21	sub-network 1		PF10615.9	Protein of unknown function (DUF2470)																√
EVM0005956	-1.174	0.0004033	sub-network 1			DNA polymerase III beta subunit, central domain
EVM0005228	-2.082	5.586e-06	sub-network 1			BRCA1 C Terminus (BRCT) domain
EVM0002910	-2.022	2.058e-06	sub-network 1			Penicillin-binding Protein dimerisation domain
EVM0003254	-1.457	0.0003724	sub-network 1			Protein kinase domain					GO:0004713(molecular_function:protein tyrosine kinase activity); GO:0018108(biological_process:peptidyl-tyrosine phosphorylation)	GO:0004713									protein tyrosine kinase
EVM0000562	-1.657	6.648e-06	sub-network 1		PF04193.14	PQ loop repeat																√
EVM0001286	2.376	3.44e-14	sub-network 1			Neurotransmitter-gated ion-channel transmembrane region																	√
EVM0005050	-1.685	2.596e-09	sub-network 1		PF00447.17	HSF-type DNA-binding					GO:0043565(molecular_function:sequence-specific DNA binding); GO:0003700(molecular_function:transcription factor activity, sequence-specific DNA binding); GO:0005634(cellular_component:nucleus); GO:0006355(biological_process:regulation of transcription, DNA-templated); GO:0045449(deleted:old GO); GO:0005667(cellular_component:transcription factor complex)	GO:0043565								HSF
EVM0002983	-1.73	1.379e-08	sub-network 1		PF13417.6	Glutathione S-transferase, N-terminal domain
EVM0008328	-1.505	1.019e-09	sub-network 1			Protein of unknown function (DUF1777)
EVM0008623	1.254	3.1e-06	sub-network 1			Envelope glycoprotein GP120																	√
EVM0000506	1.612	1.238e-08	sub-network 1			Asparagine synthase
EVM0006136	-1.35	3.392e-07	sub-network 1		PF00891.18	O-methyltransferase					GO:0008171(molecular_function:O-methyltransferase activity); GO:0032259(biological_process:methylation)	GO:0008171
EVM0000727	1.104	4.988e-07	sub-network 1			PAP2 superfamily																√
EVM0003774	-1.356	0.0006648	sub-network 1			Helicase conserved C-terminal domain
EVM0004440	-1.782	1.328e-12	sub-network 1		PF00561.20	Alpha/beta hydrolase family					GO:0006508(biological_process:proteolysis); GO:0008233(molecular_function:peptidase activity)	GO:0006508
EVM0002282	1.203	0.005506	sub-network 1
EVM0003417	1.147	0.001278	sub-network 1
EVM0003606	1.347	8.175e-16	sub-network 1
EVM0003681	-3.135	1.686e-11	sub-network 1
EVM0008379	-1.205	5.803e-05	sub-network 1
EVM0008491	1.896	1.126e-05	sub-network 1
EVM0000390	3.584	8.214e-31	sub-network 1	Hydrophobin-3	PF01185.18	Fungal hydrophobin					GO:0042546(biological_process:cell wall biogenesis); GO:0009277(cellular_component:fungal-type cell wall); GO:0005199(molecular_function:structural constituent of cell wall)	GO:0042546							Fungal hydrophobin				√
EVM0000463	1.034	0.002848	sub-network 1
EVM0000797	1.501	1.162e-06	sub-network 1																			√
EVM0001922	-1.053	0.0001186	sub-network 1
EVM0002151	-2.032	3.539e-07	sub-network 1		PF13434.6	Pyridine nucleotide-disulphide oxidoreductase
EVM0002723	2.505	1.57e-11	sub-network 1
EVM0004558	-1.155	0.000674	sub-network 1
EVM0005342	-1.067	0.0001711	sub-network 1																			√
EVM0006002	-2.065	3e-11	sub-network 1
EVM0007512	1.43	1.852e-07	sub-network 1																				√
EVM0007887	1.763	1.405e-05	sub-network 1	Laccase-2	PF00394.22	Multicopper oxidase					GO:0005507(molecular_function:copper ion binding); GO:0052716(molecular_function:hydroquinone:oxygen oxidoreductase activity); GO:0055114(biological_process:oxidation-reduction process)	GO:0005507		AA1
EVM0008269	2.049	1.725e-15	sub-network 1
EVM0009053	1.923	1.086e-07	sub-network 1
EVM0008423	7.328	4.041e-78	sub-network 1: hub-gene		PF01808.18	AICARFT/IMPCHase bienzyme	K00602	purH	map00230(Purine metabolism); map00670(One carbon pool by folate)	map00230	GO:0003937(molecular_function:IMP cyclohydrolase activity); GO:0042720(cellular_component:mitochondrial inner membrane peptidase complex); GO:0004643(molecular_function:phosphoribosylaminoimidazolecarboxamide formyltransferase activity); GO:0006144(biological_process:purine nucleobase metabolic process); GO:0006164(biological_process:purine nucleotide biosynthetic process)	GO:0003937
EVM0008768	-3.193	6.728e-11	sub-network 1: hub-gene		PF00069.25	Protein kinase domain	K14758	HRR25	map03008(Ribosome biogenesis in eukaryotes)	map03008	GO:0004674(molecular_function:protein serine/threonine kinase activity); GO:0009069(biological_process:serine family amino acid metabolic process); GO:0006468(biological_process:protein phosphorylation); GO:0005524(molecular_function:ATP binding)	GO:0004674									protein serine/threonine kinase
EVM0005359	3.039	5.455e-10	sub-network 1: hub-gene		PF00520.31	Ion transport protein					GO:0008076(cellular_component:voltage-gated potassium channel complex); GO:0005249(molecular_function:voltage-gated potassium channel activity); GO:0071805(biological_process:potassium ion transmembrane transport)	GO:0008076						voltage-gated potassium channel				√
EVM0002825	3.359	4.545e-12	sub-network 1: hub-gene			Nitroreductase family
EVM0000913	-2.639	9.572e-08	sub-network 1: hub-gene			Antibiotic biosynthesis monooxygenase
EVM0004911	1.05	0.000756	sub-network 2		PF00264.20	Common central domain of tyrosinase	K00505	TYR	map00740(Riboflavin metabolism); map00350(Tyrosine metabolism)	map00740	GO:0006570(biological_process:tyrosine metabolic process); GO:0009809(biological_process:lignin biosynthetic process); GO:0009821(biological_process:alkaloid biosynthetic process); GO:0006771(biological_process:riboflavin metabolic process); GO:0009805(biological_process:coumarin biosynthetic process); GO:0009811(biological_process:stilbene biosynthetic process); GO:0042438(biological_process:mel…	GO:0006570
EVM0001989	1.947	1.889e-05	sub-network 2		PF00128.24	Alpha amylase, catalytic domain	K01176	AMY, amyA, malS	map00500(Starch and sucrose metabolism)	map00500	GO:0043169(molecular_function:cation binding); GO:0005982(biological_process:starch metabolic process); GO:0004556(molecular_function:alpha-amylase activity); GO:2001070(molecular_function:starch binding); GO:0005985(biological_process:sucrose metabolic process)	GO:0043169	GH13										√
EVM0000888	1.249	0.01124	sub-network 2		PF00150.18	Cellulase (glycosyl hydrolase family 5)	K01179	endoglucanase	map00500(Starch and sucrose metabolism)	map00500	GO:0005982(biological_process:starch metabolic process); GO:0030248(molecular_function:cellulose binding); GO:0005985(biological_process:sucrose metabolic process); GO:0008810(molecular_function:cellulase activity); GO:0005576(cellular_component:extracellular region)	GO:0005982	CBM1										√
EVM0006645	1.283	0.0008756	sub-network 2		PF00704.28	Glycosyl hydrolases family 18	K01183	chitinase	map00520(Amino sugar and nucleotide sugar metabolism)	map00520	GO:0005576(cellular_component:extracellular region); GO:0005975(biological_process:carbohydrate metabolic process); GO:0030246(molecular_function:carbohydrate binding); GO:0004553(molecular_function:hydrolase activity, hydrolyzing O-glycosyl compounds)	GO:0005576	CBM5									√
EVM0002395	1.303	0.0002861	sub-network 2		PF00704.28	Glycosyl hydrolases family 18	K01183	chitinase	map00520(Amino sugar and nucleotide sugar metabolism)	map00520	GO:0005576(cellular_component:extracellular region); GO:0005975(biological_process:carbohydrate metabolic process); GO:0030246(molecular_function:carbohydrate binding); GO:0004553(molecular_function:hydrolase activity, hydrolyzing O-glycosyl compounds)	GO:0005576	CBM5										√
EVM0008769	1.53	0.0001834	sub-network 2		PF00704.28	Glycosyl hydrolases family 18	K01183	chitinase	map00520(Amino sugar and nucleotide sugar metabolism)	map00520	GO:0005576(cellular_component:extracellular region); GO:0005975(biological_process:carbohydrate metabolic process); GO:0030246(molecular_function:carbohydrate binding); GO:0004553(molecular_function:hydrolase activity, hydrolyzing O-glycosyl compounds)	GO:0005576	GH18									√
EVM0007183	1.956	4.943e-08	sub-network 2		PF00232.18	Glycosyl hydrolase family 1	K01188	beta-glucosidase	map00460(Cyanoamino acid metabolism); map00500(Starch and sucrose metabolism)	map00460	GO:0005975(biological_process:carbohydrate metabolic process); GO:0004553(molecular_function:hydrolase activity, hydrolyzing O-glycosyl compounds)	GO:0005975	GH1
EVM0002617	1.294	0.008813	sub-network 2		PF00840.20	Glycosyl hydrolase family 7	K01225	CBH1	map00500(Starch and sucrose metabolism)	map00500	GO:0005576(cellular_component:extracellular region); GO:0030248(molecular_function:cellulose binding); GO:0005975(biological_process:carbohydrate metabolic process); GO:0004553(molecular_function:hydrolase activity, hydrolyzing O-glycosyl compounds)	GO:0005576	CBM1										√
EVM0007210	1.391	8.51e-06	sub-network 2		PF00026.23	Eukaryotic aspartyl protease	K01379	CTSD			GO:0006508(biological_process:proteolysis); GO:0004190(molecular_function:aspartic-type endopeptidase activity)	GO:0006508					aspartic-type endopeptidase						√
EVM0004742	1.196	0.003588	sub-network 2		PF04110.13	Ubiquitin-like autophagy protein Apg12	K08336	ATG12			GO:0005737(cellular_component:cytoplasm); GO:0000045(biological_process:autophagosome assembly)	GO:0005737
EVM0002604	1.175	0.00202	sub-network 2				K10955	MUC2															√
EVM0001912	1.402	3.896e-05	sub-network 2		PF00732.19	GMC oxidoreductase	K17066	MOX	map00680(Methane metabolism)	map00680	GO:0006566(biological_process:threonine metabolic process); GO:0050660(molecular_function:flavin adenine dinucleotide binding); GO:0006563(biological_process:L-serine metabolic process); GO:0008812(molecular_function:choline dehydrogenase activity); GO:0006544(biological_process:glycine metabolic process); GO:0006066(biological_process:alcohol metabolic process); GO:0055114(biological_process:oxi…	GO:0006566		AA3
EVM0004142	1.409	0.0002067	sub-network 2		PF01341.17	Glycosyl hydrolases family 6	K19668	CBH2, cbhA	map00500(Starch and sucrose metabolism)	map00500	GO:0030248(molecular_function:cellulose binding); GO:0016162(molecular_function:cellulose 1,4-beta-cellobiosidase activity); GO:0005982(biological_process:starch metabolic process); GO:0005985(biological_process:sucrose metabolic process); GO:0030245(biological_process:cellulose catabolic process); GO:0005576(cellular_component:extracellular region)	GO:0030248	CBM1										√
EVM0003715	1.929	4.647e-24	sub-network 2			Glycosyl hydrolases family 17					GO:0005975(biological_process:carbohydrate metabolic process)	GO:0005975	GH17
EVM0006339	1.246	6.386e-07	sub-network 2		PF11779.8	Protein of unknown function (DUF3317)																√
EVM0004761	1.032	0.0003746	sub-network 2		PF00083.24	Sugar (and other) transporter					GO:0022891(molecular_function:substrate-specific transmembrane transporter activity); GO:0016021(cellular_component:integral component of membrane); GO:0055085(biological_process:transmembrane transport); GO:0008643(biological_process:carbohydrate transport)	GO:0022891						Sugar (and other) transporter				√
EVM0008933	1.855	0.0001129	sub-network 2		PF02102.15	Deuterolysin metalloprotease (M35) family					GO:0006508(biological_process:proteolysis); GO:0004222(molecular_function:metalloendopeptidase activity)	GO:0006508					metalloendopeptidase
EVM0005769	1.639	0.0002376	sub-network 2			7 transmembrane receptor (rhodopsin family)												7 transmembrane receptor				√
EVM0004446	1.388	2.226e-06	sub-network 2		PF07971.12	Glycosyl hydrolase family 92					GO:0003824(molecular_function:catalytic activity); GO:0005975(biological_process:carbohydrate metabolic process); GO:0030246(molecular_function:carbohydrate binding)	GO:0003824	GH92										√
EVM0003745	1.724	7.156e-07	sub-network 2		PF00082.22	Subtilase family					GO:0005618(cellular_component:cell wall); GO:0004252(molecular_function:serine-type endopeptidase activity); GO:0016020(cellular_component:membrane); GO:0006508(biological_process:proteolysis)	GO:0005618					serine-type endopeptidase					√
EVM0005762	1.461	0.0008281	sub-network 2		PF00557.24	Metallopeptidase family M24											metallopeptidase
EVM0003050	2.115	2.562e-09	sub-network 2		PF00734.18	BNR repeat-like domain					GO:0030248(molecular_function:cellulose binding); GO:0005975(biological_process:carbohydrate metabolic process); GO:0033946(molecular_function:xyloglucan-specific endo-beta-1,4-glucanase activity); GO:0005576(cellular_component:extracellular region)	GO:0030248	CBM1
EVM0000725	1.341	7.908e-05	sub-network 2			Nucleoplasmin
EVM0006342	1.997	7.075e-08	sub-network 2		PF18142.1	Bacteriocin-protection, YdeI or OmpD-Associated
EVM0001353	-1.137	2.38e-08	sub-network 2		PF01522.21	Polysaccharide deacetylase					GO:0016810(molecular_function:hydrolase activity, acting on carbon-nitrogen (but not peptide) bonds); GO:0006807(biological_process:nitrogen compound metabolic process); GO:0005975(biological_process:carbohydrate metabolic process)	GO:0016810	CE4										√
EVM0002120	-2.265	1.954e-08	sub-network 2			Thioredoxin-like domain
EVM0008771	1.287	0.001375	sub-network 2		PF16010.5	GMC oxidoreductase					GO:0050660(molecular_function:flavin adenine dinucleotide binding); GO:0016614(molecular_function:oxidoreductase activity, acting on CH-OH group of donors); GO:0055114(biological_process:oxidation-reduction process)	GO:0050660		AA8									√
EVM0008936	-1.473	0.0006439	sub-network 2			SIT4 phosphatase-associated protein
EVM0004756	1.246	0.0001288	sub-network 2
EVM0008999	1.084	0.004087	sub-network 2		PF00450.22	Serine carboxypeptidase					GO:0006508(biological_process:proteolysis); GO:0004185(molecular_function:serine-type carboxypeptidase activity)	GO:0006508					serine-type carboxypeptidase
EVM0006158	-1.252	0.002306	sub-network 2		PF00168.30	C2 domain
EVM0000383	1.712	1.179e-05	sub-network 2		PF01670.16	Glycosyl hydrolase family 12					GO:0005982(biological_process:starch metabolic process); GO:0005985(biological_process:sucrose metabolic process); GO:0008810(molecular_function:cellulase activity); GO:0000272(biological_process:polysaccharide catabolic process)	GO:0005982	GH12										√
EVM0006141	1.024	0.001051	sub-network 2			Acyl transferase domain
EVM0004913	1.195	0.0007755	sub-network 2		PF00331.20	Glycosyl hydrolase family 10					GO:0045493(biological_process:xylan catabolic process); GO:0030248(molecular_function:cellulose binding); GO:0005576(cellular_component:extracellular region); GO:0004553(molecular_function:hydrolase activity, hydrolyzing O-glycosyl compounds)	GO:0045493	GH10
EVM0001236	1.352	0.0007135	sub-network 2		PF00734.18	Fungal cellulose binding domain					GO:0005576(cellular_component:extracellular region); GO:0030248(molecular_function:cellulose binding); GO:0005975(biological_process:carbohydrate metabolic process); GO:0004553(molecular_function:hydrolase activity, hydrolyzing O-glycosyl compounds)	GO:0005576	CBM1										√
EVM0000720	1.82	2.084e-13	sub-network 2			SusD family
EVM0002471	-1.376	1.61e-07	sub-network 2		PF01565.23	FAD binding domain					GO:0006040(biological_process:amino sugar metabolic process); GO:0050660(molecular_function:flavin adenine dinucleotide binding); GO:0008762(molecular_function:UDP-N-acetylmuramate dehydrogenase activity); GO:0055114(biological_process:oxidation-reduction process)	GO:0006040		AA7								√
EVM0001610	1.356	0.001509	sub-network 2		PF00067.22	Cytochrome P450					GO:0046872(molecular_function:metal ion binding); GO:0016491(molecular_function:oxidoreductase activity)	GO:0046872			CYP66
EVM0001616	-1.063	0.0006448	sub-network 2			Bacterial extracellular solute-binding protein
EVM0000017	1.051	0.0005364	sub-network 2		PF00955.21	HCO3- transporter family					GO:0005452(molecular_function:inorganic anion exchanger activity); GO:0015701(biological_process:bicarbonate transport); GO:0006821(biological_process:chloride transport); GO:0016021(cellular_component:integral component of membrane)	GO:0005452										√
EVM0002223	1.255	0.0002071	sub-network 2		PF01670.16	Glycosyl hydrolase family 12					GO:0005982(biological_process:starch metabolic process); GO:0033946(molecular_function:xyloglucan-specific endo-beta-1,4-glucanase activity); GO:0005985(biological_process:sucrose metabolic process); GO:0008810(molecular_function:cellulase activity); GO:0000272(biological_process:polysaccharide catabolic process)	GO:0005982	GH12										√
EVM0004956	1.515	5.226e-05	sub-network 2		PF03663.14	Glycosyl hydrolase family 76					GO:0016787(molecular_function:hydrolase activity); GO:0008152(biological_process:metabolic process)	GO:0016787	GH76
EVM0007454	-1.299	2.348e-05	sub-network 2			GDP-fucose protein O-fucosyltransferase							GT65
EVM0003721	1.26	0.009866	sub-network 2			NADH-Ubiquinone oxidoreductase (complex I) subunit C-terminus																√
EVM0004586	1.05	6.054e-10	sub-network 2			Cupin superfamily (DUF985)
EVM0008814	1.258	0.00598	sub-network 2			Mur ligase middle domain
EVM0004990	1.231	3.569e-05	sub-network 2		PF05577.12	Serine carboxypeptidase S28					GO:0006508(biological_process:proteolysis); GO:0008236(molecular_function:serine-type peptidase activity)	GO:0006508					serine-type peptidase					√
EVM0008909	1.153	3.828e-06	sub-network 2		PF13520.6	Amino acid permease					GO:0016021(cellular_component:integral component of membrane); GO:0003333(biological_process:amino acid transmembrane transport); GO:0015171(molecular_function:amino acid transmembrane transporter activity)	GO:0016021						Amino acid permease				√
EVM0007600	1.265	2.664e-06	sub-network 2		PF14226.6	non-haem dioxygenase in morphine synthesis N-terminal					GO:0016706(molecular_function:oxidoreductase activity, acting on paired donors, with incorporation or reduction of molecular oxygen, 2-oxoglutarate as one donor, and incorporation of one atom each of oxygen into both donors); GO:0005506(molecular_function:iron ion binding); GO:0055114(biological_process:oxidation-reduction process)	GO:0016706
EVM0006713	1.623	7.31e-05	sub-network 2		PF00150.18	Cellulase (glycosyl hydrolase family 5)					GO:0005576(cellular_component:extracellular region); GO:0030248(molecular_function:cellulose binding); GO:0005975(biological_process:carbohydrate metabolic process); GO:0004553(molecular_function:hydrolase activity, hydrolyzing O-glycosyl compounds)	GO:0005576	CBM1										√
EVM0008034	1.227	0.01197	sub-network 2		PF00250.18	Fork head domain					GO:0003700(molecular_function:transcription factor activity, sequence-specific DNA binding); GO:0006355(biological_process:regulation of transcription, DNA-templated); GO:0045449(deleted:old GO); GO:0005667(cellular_component:transcription factor complex); GO:0043565(molecular_function:sequence-specific DNA binding)	GO:0003700
EVM0004817	1.355	1.498e-08	sub-network 2			FHIPEP family																√
EVM0004634	1.635	4.084e-07	sub-network 2			Delta-aminolevulinic acid dehydratase
EVM0007911	1.04	0.004351	sub-network 2		PF00150.18	Cellulase (glycosyl hydrolase family 5)					GO:0005576(cellular_component:extracellular region); GO:0030248(molecular_function:cellulose binding); GO:0005975(biological_process:carbohydrate metabolic process); GO:0004553(molecular_function:hydrolase activity, hydrolyzing O-glycosyl compounds)	GO:0005576	CBM1										√
EVM0000859	1.279	8.388e-06	sub-network 2			GGDEF domain
EVM0004468	-2.554	1.203e-28	sub-network 2			ABC transporter												ABC transporter
EVM0002405	-2.628	7.789e-12	sub-network 2			PH domain
EVM0002965	1.487	0.0009003	sub-network 2		PF12296.8	Hydrophobic surface binding protein A																	√
EVM0002398	1.115	1.127e-11	sub-network 2		PF00067.22	Cytochrome P450					GO:0005506(molecular_function:iron ion binding); GO:0016705(molecular_function:oxidoreductase activity, acting on paired donors, with incorporation or reduction of molecular oxygen); GO:0055114(biological_process:oxidation-reduction process); GO:0004497(molecular_function:monooxygenase activity); GO:0020037(molecular_function:heme binding)	GO:0005506			CYP530
EVM0003171	1.273	3.249e-05	sub-network 2			Protein of unknown function (DUF642)																	√
EVM0008934	1.83	2.422e-10	sub-network 2		PF14521.6	Lysine-specific metallo-endopeptidase					GO:0006508(biological_process:proteolysis); GO:0004222(molecular_function:metalloendopeptidase activity)	GO:0006508					metalloendopeptidase						√
EVM0005003	1.449	0.0002148	sub-network 2		PF01183.20	Glycosyl hydrolases family 25					GO:0003796(molecular_function:lysozyme activity); GO:0009253(biological_process:peptidoglycan catabolic process); GO:0005975(biological_process:carbohydrate metabolic process); GO:0016998(biological_process:cell wall macromolecule catabolic process)	GO:0003796	GH25
EVM0003307	1.231	0.004105	sub-network 2		PF13561.6	Enoyl-(Acyl carrier protein) reductase					GO:0055114(biological_process:oxidation-reduction process); GO:0016491(molecular_function:oxidoreductase activity)	GO:0055114
EVM0000957	1.349	0.005609	sub-network 2			Polysaccharide lyase							PL14										√
EVM0000435	1.523	6.671e-05	sub-network 2			Cys/Met metabolism PLP-dependent enzyme																√
EVM0000745	1.735	1.855e-19	sub-network 2			SH3 domain																√
EVM0004302	1.379	0.0001366	sub-network 2
EVM0006516	1.675	3.064e-11	sub-network 2																				√
EVM0001055	1.65	0.0007294	sub-network 2: hub-gene		PF17875.1	SHS2 domain found in N terminus of Rpb7p/Rpc25p/MJ0397	K03004	RPA43	map00240(Pyrimidine metabolism); map03020(RNA polymerase); map00230(Purine metabolism)	map00240	GO:0032774(biological_process:RNA biosynthetic process)	GO:0032774
EVM0003773	5.694	1.566e-42	sub-network 2: hub-gene			Polyketide cyclase / dehydrase and lipid transport
EVM0000605	3.278	1.266e-11	sub-network 2: hub-gene			Glycosyl hydrolases family 17							GH17										√
EVM0002884	-1.008	6.689e-10	sub-network 3		PF02781.16	Glucose-6-phosphate dehydrogenase, C-terminal domain	K00036	G6PD, zwf	map00480(Glutathione metabolism); map00030(Pentose phosphate pathway)	map00480	GO:0004345(molecular_function:glucose-6-phosphate dehydrogenase activity); GO:0050661(molecular_function:NADP binding); GO:0006098(biological_process:pentose-phosphate shunt); GO:0006749(biological_process:glutathione metabolic process)	GO:0004345
EVM0004494	1.16	0.000534	sub-network 3		PF01070.18	FMN-dependent dehydrogenase	K00101	lldD	map00620(Pyruvate metabolism)	map00620	GO:0016491(molecular_function:oxidoreductase activity); GO:0046872(molecular_function:metal ion binding); GO:0055114(biological_process:oxidation-reduction process); GO:0020037(molecular_function:heme binding); GO:0010181(molecular_function:FMN binding)	GO:0016491
EVM0001980	1.304	3.687e-07	sub-network 3		PF00171.22	Aldehyde dehydrogenase family	K00128	ALDH	map00310(Lysine degradation); map00280(Valine, leucine and isoleucine degradation); map00340(Histidine metabolism); map00040(Pentose and glucuronate interconversions); map00330(Arginine and proline metabolism); map00053(Ascorbate and aldarate metabolism); map00380(Tryptophan metabolism); map00010(Glycolysis / Gluconeogenesis); map00620(Pyruvate metabolism); map00071(Fatty acid degradation); map00…	map00310	GO:0016620(molecular_function:oxidoreductase activity, acting on the aldehyde or oxo group of donors, NAD or NADP as acceptor); GO:0055114(biological_process:oxidation-reduction process)	GO:0016620
EVM0005051	1.23	1.841e-06	sub-network 3		PF04209.13	homogentisate 1,2-dioxygenase	K00451	HGD, hmgA	map00350(Tyrosine metabolism)	map00350	GO:0006570(biological_process:tyrosine metabolic process); GO:0042207(biological_process:styrene catabolic process); GO:0004411(molecular_function:homogentisate 1,2-dioxygenase activity); GO:0055114(biological_process:oxidation-reduction process); GO:0006559(biological_process:L-phenylalanine catabolic process)	GO:0006570
EVM0001847	1.048	0.000579	sub-network 3		PF00923.19	Transaldolase	K00616	E2.2.1.2, talA, talB	map00030(Pentose phosphate pathway)	map00030	GO:0003824(molecular_function:catalytic activity); GO:0005975(biological_process:carbohydrate metabolic process)	GO:0003824
EVM0002311	1.48	1.439e-05	sub-network 3		PF01120.17	Alpha-L-fucosidase	K01206	FUCA	map00511(Other glycan degradation)	map00511	GO:0006004(biological_process:fucose metabolic process); GO:0004560(molecular_function:alpha-L-fucosidase activity)	GO:0006004	GH29
EVM0008395	1.551	5.47e-06	sub-network 3		PF00388.19	Phosphatidylinositol-specific phospholipase C, X domain	K01771	plc	map00562(Inositol phosphate metabolism)	map00562	GO:0006629(biological_process:lipid metabolic process); GO:0008081(molecular_function:phosphoric diester hydrolase activity)	GO:0006629
EVM0000578	1.047	8.465e-06	sub-network 3				K06255	HSPG2
EVM0008427	-1.399	2.063e-05	sub-network 3			Gamma-thionin family					GO:0006952(biological_process:defense response)	GO:0006952											√
EVM0007542	1.167	0.01137	sub-network 3		PF00135.28	Carboxylesterase family					GO:0016787(molecular_function:hydrolase activity); GO:0008152(biological_process:metabolic process)	GO:0016787	CE10										√
EVM0007638	-1.017	0.0009748	sub-network 3		PF01328.17	Peroxidase, family 2					GO:0006804(biological_process:obsolete peroxidase reaction); GO:0006979(biological_process:response to oxidative stress); GO:0055114(biological_process:oxidation-reduction process); GO:0004601(molecular_function:peroxidase activity)	GO:0006804		AA2								√
EVM0008275	-1.305	0.001091	sub-network 3		PF01328.17	Peroxidase, family 2					GO:0006804(biological_process:obsolete peroxidase reaction); GO:0006979(biological_process:response to oxidative stress); GO:0055114(biological_process:oxidation-reduction process); GO:0004601(molecular_function:peroxidase activity)	GO:0006804											√
EVM0007900	1.712	9.723e-09	sub-network 3		PF01764.25	Lipase (class 3)					GO:0046486(biological_process:glycerolipid metabolic process); GO:0004806(molecular_function:triglyceride lipase activity); GO:0016042(biological_process:lipid catabolic process)	GO:0046486				triglyceride lipase						√
EVM0002481	1.22	0.0001867	sub-network 3		PF01408.22	Oxidoreductase family, NAD-binding Rossmann fold					GO:0055114(biological_process:oxidation-reduction process); GO:0016491(molecular_function:oxidoreductase activity)	GO:0055114	GH109
EVM0001645	-1.523	0.000399	sub-network 3			Condensation domain
EVM0002426	-1.217	1.969e-07	sub-network 3		PF14737.6	Domain of unknown function (DUF4470)					GO:0008270(molecular_function:zinc ion binding); GO:0003676(molecular_function:nucleic acid binding)	GO:0008270
EVM0002128	-1.28	6.257e-06	sub-network 3			AAA-like domain
EVM0000286	1.624	0.0008776	sub-network 3		PF00394.22	Bifunctional DNA primase/polymerase, N-terminal					GO:0052716(molecular_function:hydroquinone:oxygen oxidoreductase activity); GO:0005507(molecular_function:copper ion binding); GO:0046274(biological_process:lignin catabolic process); GO:0055114(biological_process:oxidation-reduction process); GO:0005576(cellular_component:extracellular region)	GO:0052716											√
EVM0000197	-1.507	0.0001646	sub-network 3		PF00732.19	GMC oxidoreductase					GO:0006566(biological_process:threonine metabolic process); GO:0050660(molecular_function:flavin adenine dinucleotide binding); GO:0006563(biological_process:L-serine metabolic process); GO:0008812(molecular_function:choline dehydrogenase activity); GO:0006544(biological_process:glycine metabolic process); GO:0006066(biological_process:alcohol metabolic process); GO:0055114(biological_process:oxi…	GO:0006566		AA3
EVM0003589	-1.013	0.001477	sub-network 3		PF00732.19	GMC oxidoreductase					GO:0006566(biological_process:threonine metabolic process); GO:0050660(molecular_function:flavin adenine dinucleotide binding); GO:0006563(biological_process:L-serine metabolic process); GO:0008812(molecular_function:choline dehydrogenase activity); GO:0006544(biological_process:glycine metabolic process); GO:0006066(biological_process:alcohol metabolic process); GO:0055114(biological_process:oxi…	GO:0006566		AA3								√
EVM0006932	1.944	5.861e-08	sub-network 3			ATP synthase I chain																√
EVM0008062	-1.743	3.419e-22	sub-network 3		PF01285.18	TEA/ATTS domain family					GO:0003700(molecular_function:transcription factor activity, sequence-specific DNA binding); GO:0006355(biological_process:regulation of transcription, DNA-templated); GO:0005634(cellular_component:nucleus); GO:0045449(deleted:old GO); GO:0005667(cellular_component:transcription factor complex)	GO:0003700
EVM0001857	-1.92	5.149e-27	sub-network 3		PF13880.6	ESCO1/2 acetyl-transferase
EVM0004884	-1.35	0.005334	sub-network 3			Arrestin (or S-antigen), N-terminal domain
EVM0008351	-1.981	9.093e-11	sub-network 3			Lactonase, 7-bladed beta-propeller																	√
EVM0007581	1.312	0.005957	sub-network 3			NADH ubiquinone oxidoreductase subunit NDUFA12					GO:0015992(biological_process:proton transport); GO:0008137(molecular_function:NADH dehydrogenase (ubiquinone) activity); GO:0016020(cellular_component:membrane); GO:0006814(biological_process:sodium ion transport); GO:0006120(biological_process:mitochondrial electron transport, NADH to ubiquinone); GO:0006744(biological_process:ubiquinone biosynthetic process); GO:0006118(biological_process:obso…	GO:0015992
EVM0002130	3.014	1.124e-11	sub-network 3			Salmonella phage P22 tail-spike																	√
EVM0001189	-1.599	3.544e-06	sub-network 3			O-antigen ligase like membrane protein
EVM0006715	-1.531	1.183e-06	sub-network 3		PF00067.22	Cytochrome P450					GO:0005506(molecular_function:iron ion binding); GO:0016705(molecular_function:oxidoreductase activity, acting on paired donors, with incorporation or reduction of molecular oxygen); GO:0055114(biological_process:oxidation-reduction process); GO:0004497(molecular_function:monooxygenase activity); GO:0020037(molecular_function:heme binding)	GO:0005506			CYP66
EVM0005707	-1.178	0.0001386	sub-network 3			DivIVA protein
EVM0004829	1.17	0.002078	sub-network 3			PQQ-like domain
EVM0003830	-1.7	1.121e-17	sub-network 3		PF00891.18	O-methyltransferase					GO:0008171(molecular_function:O-methyltransferase activity); GO:0032259(biological_process:methylation)	GO:0008171
EVM0006570	-1.091	2.347e-10	sub-network 3			Domain of unknown function (DUF1771)
EVM0005149	-1.673	3.252e-08	sub-network 3		PF01328.17	Peroxidase, family 2								AA2									√
EVM0000795	1.321	6.588e-05	sub-network 3		PF01522.21	Polysaccharide deacetylase					GO:0016810(molecular_function:hydrolase activity, acting on carbon-nitrogen (but not peptide) bonds); GO:0006807(biological_process:nitrogen compound metabolic process); GO:0005975(biological_process:carbohydrate metabolic process)	GO:0016810	CE4										√
EVM0000431	-1.301	0.0001869	sub-network 3			Bacteriophage T4-like capsid assembly protein (Gp20)
EVM0003531	1.532	0.0001242	sub-network 3			Response regulator receiver domain																	√
EVM0006553	-1.273	7.078e-10	sub-network 3		PF05183.12	RNA dependent RNA polymerase					GO:0001172(biological_process:transcription, RNA-templated); GO:0003968(molecular_function:RNA-directed RNA polymerase activity); GO:0006144(biological_process:purine nucleobase metabolic process); GO:0031379(cellular_component:RNA-directed RNA polymerase complex)	GO:0001172
EVM0004589	1.357	1.524e-05	sub-network 3			NADH dehydrogenase subunit 5 C-terminus
EVM0002731	-1.097	0.01212	sub-network 3			Rhodanese-like domain
EVM0005247	-1.68	0.000222	sub-network 3		PF00067.22	Cytochrome P450					GO:0005506(molecular_function:iron ion binding); GO:0016705(molecular_function:oxidoreductase activity, acting on paired donors, with incorporation or reduction of molecular oxygen); GO:0055114(biological_process:oxidation-reduction process); GO:0004497(molecular_function:monooxygenase activity); GO:0020037(molecular_function:heme binding)	GO:0005506			CYP530
EVM0008401	-1.155	2.432e-06	sub-network 3			Reverse transcriptase-like
EVM0008221	-1.356	0.0001025	sub-network 3			Rifin/stevor family																√
EVM0005203	-1.677	4.634e-10	sub-network 3			Histidine kinase-, DNA gyrase B-, and HSP90-like ATPase															Histidine kinase
EVM0005266	-1.288	6.361e-06	sub-network 3			Cysteine-rich TM module stress tolerance
EVM0005550	-3.523	5.936e-20	sub-network 3			von Willebrand factor																	√
EVM0006656	5.467	1.49e-36	sub-network 3: hub-gene			Rare lipoprotein A (RlpA)-like double-psi beta-barrel																	√
EVM0004492	6.099	8.33e-48	sub-network 3: hub-gene		PF00704.28	Glycosyl hydrolases family 18					GO:0004568(molecular_function:chitinase activity); GO:0006032(biological_process:chitin catabolic process); GO:0005975(biological_process:carbohydrate metabolic process); GO:0016998(biological_process:cell wall macromolecule catabolic process)	GO:0004568	GH18										√
EVM0000086	3.005	4.567e-19			PF08240.12	Zinc-binding dehydrogenase	K00008	SORD, gutB	map00040(Pentose and glucuronate interconversions); map00051(Fructose and mannose metabolism)	map00040	GO:0008270(molecular_function:zinc ion binding); GO:0055114(biological_process:oxidation-reduction process); GO:0016491(molecular_function:oxidoreductase activity)	GO:0008270
EVM0001926	1.248	0.007719			PF01180.21	Dihydroorotate dehydrogenase	K00226	pyrD	map00240(Pyrimidine metabolism)	map00240	GO:0006206(biological_process:pyrimidine nucleobase metabolic process); GO:0006222(biological_process:UMP biosynthetic process); GO:0004152(molecular_function:dihydroorotate dehydrogenase activity); GO:0055114(biological_process:oxidation-reduction process)	GO:0006206
EVM0001916	1.824	6.813e-05			PF05153.15	Family of unknown function (DUF706)	K00469	MIOX	map00053(Ascorbate and aldarate metabolism); map00562(Inositol phosphate metabolism)	map00053	GO:0005737(cellular_component:cytoplasm); GO:0005506(molecular_function:iron ion binding); GO:0019310(biological_process:inositol catabolic process); GO:0050113(molecular_function:inositol oxygenase activity); GO:0055114(biological_process:oxidation-reduction process)	GO:0005737
EVM0001521	1.223	2.737e-14			PF00043.25	Glutathione S-transferase, C-terminal domain	K00799	GST, gst	map00480(Glutathione metabolism)	map00480
EVM0001082	1.043	3.703e-08			PF00406.22	Adenylate kinase	K00939	adk, AK	map00230(Purine metabolism)	map00230	GO:0046034(biological_process:ATP metabolic process); GO:0004017(molecular_function:adenylate kinase activity); GO:0046939(biological_process:nucleotide phosphorylation); GO:0005524(molecular_function:ATP binding); GO:0006144(biological_process:purine nucleobase metabolic process)	GO:0046034
EVM0005260	2.694	1.244e-09		Proteinase R	PF05922.16	Peptidase inhibitor I9	K01336	cerevisin			GO:0008236(molecular_function:serine-type peptidase activity)	GO:0008236					serine-type peptidase
EVM0000246	-1.189	0.00544			PF02776.18	Thiamine pyrophosphate enzyme, N-terminal TPP binding domain	K01652	E2.2.1.6L, ilvB, ilvG, ilvI	map00660(C5-Branched dibasic acid metabolism); map00290(Valine, leucine and isoleucine biosynthesis); map00770(Pantothenate and CoA biosynthesis); map00650(Butanoate metabolism)	map00660	GO:0050660(molecular_function:flavin adenine dinucleotide binding); GO:0000287(molecular_function:magnesium ion binding); GO:0005948(cellular_component:acetolactate synthase complex); GO:0015940(biological_process:pantothenate biosynthetic process); GO:0030976(molecular_function:thiamine pyrophosphate binding); GO:0009098(biological_process:leucine biosynthetic process); GO:0009099(biological_pro…	GO:0050660											√
EVM0007835	-1.776	7.848e-05			PF00961.19	LAGLIDADG endonuclease	K02256	COX1	map00190(Oxidative phosphorylation)	map00190	GO:0004129(molecular_function:cytochrome-c oxidase activity); GO:0006314(biological_process:intron homing); GO:0045277(cellular_component:respiratory chain complex IV); GO:0020037(molecular_function:heme binding); GO:1902600(biological_process:hydrogen ion transmembrane transport); GO:0004519(molecular_function:endonuclease activity); GO:0016021(cellular_component:integral component of membrane);…	GO:0004129
EVM0001052	2.456	2.691e-17				Tetraspanin family	K03006	RPB1, POLR2A	map00240(Pyrimidine metabolism); map03020(RNA polymerase); map00230(Purine metabolism)	map00240
EVM0000824	-2.32	2.159e-06			PF00071.22	Ras family	K07897	RAB7A	map04145(Phagosome); map04144(Endocytosis)	map04145	GO:0015031(biological_process:protein transport); GO:0007264(biological_process:small GTPase mediated signal transduction); GO:0005525(molecular_function:GTP binding)	GO:0015031
EVM0004348	-1.945	9.381e-13			PF00069.25	Protein kinase domain	K08794	CAMK1			GO:0004674(molecular_function:protein serine/threonine kinase activity); GO:0009069(biological_process:serine family amino acid metabolic process); GO:0006468(biological_process:protein phosphorylation); GO:0005524(molecular_function:ATP binding)	GO:0004674									protein serine/threonine kinase
EVM0005606	1.467	1.723e-09			PF00248.21	Aldo/keto reductase family	K18107	GAAD	map00040(Pentose and glucuronate interconversions)	map00040	GO:0055114(biological_process:oxidation-reduction process); GO:0016491(molecular_function:oxidoreductase activity)	GO:0055114
EVM0005386	-1.321	0.0005702				Chitinase class I							GH19
EVM0006789	1.037	4.086e-05			PF14226.6	2OG-Fe(II) oxygenase superfamily					GO:0016706(molecular_function:oxidoreductase activity, acting on paired donors, with incorporation or reduction of molecular oxygen, 2-oxoglutarate as one donor, and incorporation of one atom each of oxygen into both donors); GO:0005506(molecular_function:iron ion binding); GO:0055114(biological_process:oxidation-reduction process)	GO:0016706
EVM0001043	-1.1	0.001235				Phosphotransferase enzyme family					GO:0016773(molecular_function:phosphotransferase activity, alcohol group as acceptor); GO:0046677(biological_process:response to antibiotic); GO:0005524(molecular_function:ATP binding); GO:0008152(biological_process:metabolic process)	GO:0016773
EVM0007107	-5.524	2.239e-35			PF08719.11	Domain of unknown function (DUF1768)																	√
EVM0002973	1.209	7.042e-08				Major Facilitator Superfamily												Major Facilitator Superfamily				√
EVM0007924	-1.636	0.0008954			PF06330.11	Trichodiene synthase (TRI5)					GO:0045482(molecular_function:trichodiene synthase activity); GO:0016106(biological_process:sesquiterpenoid biosynthetic process)	GO:0045482
EVM0002757	1.467	0.001995			PF13417.6	Glutathione S-transferase, C-terminal domain
EVM0006508	1.252	3.074e-10				Phosphotransferase enzyme family
EVM0002050	1.184	5.768e-06			PF06441.12	Alpha/beta hydrolase family					GO:0008152(biological_process:metabolic process); GO:0033961(molecular_function:cis-stilbene-oxide hydrolase activity)	GO:0008152
EVM0006855	-1.078	1.662e-13			PF00651.31	BTB/POZ domain
EVM0008667	1.195	7.15e-09			PF07690.16	Major Facilitator Superfamily					GO:0016021(cellular_component:integral component of membrane); GO:0055085(biological_process:transmembrane transport); GO:0005657(cellular_component:replication fork); GO:0043141(molecular_function:ATP-dependent 5'-3' DNA helicase activity); GO:0032508(biological_process:DNA duplex unwinding); GO:0005524(molecular_function:ATP binding)	GO:0016021						Major Facilitator Superfamily				√
EVM0004389	-4.055	4.261e-17			PF01408.22	Oxidoreductase family, NAD-binding Rossmann fold					GO:0055114(biological_process:oxidation-reduction process); GO:0016491(molecular_function:oxidoreductase activity)	GO:0055114	GH109
EVM0000500	2.776	2.986e-11				Universal stress protein family
EVM0008964	-1.447	0.001172				Metallopeptidase family M24
EVM0002087	1	0.003531			PF00067.22	Cytochrome P450					GO:0005506(molecular_function:iron ion binding); GO:0016705(molecular_function:oxidoreductase activity, acting on paired donors, with incorporation or reduction of molecular oxygen); GO:0055114(biological_process:oxidation-reduction process); GO:0004497(molecular_function:monooxygenase activity); GO:0020037(molecular_function:heme binding)	GO:0005506			CYP502
EVM0003640	-1.67	0.0002348			PF00106.25	short chain dehydrogenase					GO:0008152(biological_process:metabolic process)	GO:0008152
EVM0005117	-2.025	9.122e-15				Fic/DOC family
EVM0002652	1.003	0.005499				GGDEF domain																√
EVM0004505	-1.296	2.06e-13				Interferon-induced 6-16 family																√
EVM0000789	-1.286	0.006535		gsl-3	PF00106.25	short chain dehydrogenase					GO:0055114(biological_process:oxidation-reduction process); GO:0016491(molecular_function:oxidoreductase activity)	GO:0055114
EVM0001918	-1.43	0.0001261		ART3
